# Supplementary material for: (5R)-5-[(1R)-2,2-Dichloro-1-methyl­cyclo­prop­yl]-2-methyl­cyclo­hex-2-en-1-one
Source: Acta Crystallogr Sect E Struct Rep Online. 2011 Jun 11;67(Pt 7):o1638. doi: 10.1107/S1600536811021933 (PMC3152127; doi:10.1107/S1600536811021933)
Supplement: Supplementary file 1 [file e-67-o1638-sup1.cif]

##############################################################################
#                                                                            #
# This CIF contains the data in a paper accepted for publication in          #
# Acta Crystallographica Section E. It conforms to the requirements of       #
# Notes for Authors for Acta Crystallographica Section E, and has been       #
# peer reviewed under the auspices of the IUCr Commission on Journals.       #
#                                                                            #
# Full details of the Crystallographic Information File format               #
# are given in the paper "The Crystallographic Information File (CIF):       #
# a New Standard Archive File for Crystallography" by S. R. Hall, F. H.      #
# Allen and I. D. Brown [Acta Cryst. (1991), A47, 655-685].                  #
#                                                                            #
# The current version of the core CIF dictionary is obtainable from          #
# ftp://ftp.iucr.org/pub/cif_core.dic.                                       #
#                                                                            #
# Software is freely available for graphical display of the structure(s)     #
# in this CIF. For information consult the CIF software page                 #
# http://www.iucr.org/resources/cif/software.                                #
#                                                                            #
# This file may be used for bona fide research purposes within the           #
# scientific community so long as proper attribution is given to the journal # 
# article from which it was obtained.                                        #
#                                                                            #
##############################################################################
data_global
_audit_creation_method     'ModiCIF v2.00'
_journal_date_recd_electronic     2011-06-03
_journal_date_accepted     2011-06-07
_journal_name_full     'Acta Crystallographica, Section E'
_journal_year     2011
_journal_volume     67
_journal_issue      7
_journal_page_first     o1638
_journal_page_last     o1638
_journal_paper_category     QO
_journal_coeditor_code     GK2382
_publ_contact_author
;
 Prof. Corrado Rizzoli
 Universit\'a degli Studi di Parma
 Dipartimento di Chimica Generale ed Inorganica
 Chimica Analitica, Chimica Fisica
 Viale G. P. Usberti 17/A
 I-43124 Parma
 Italy
;
_publ_contact_author_email     'corrado.rizzoli@unipr.it'
_publ_contact_author_fax     '[++39]521 905 556'
_publ_contact_author_phone     '[++39]521 905 449'
_publ_section_title
;\
(5<i>R</i>)-5-[(1<i>R</i>)-2,2-Dichloro-1-methylcyclopropyl]-2-methylcyclohex-\
2-en-1-one
;
loop_
    _publ_author_name
    _publ_author_address
    'Brahim Boualy'
;    Laboratoire de Chimie de Coordination, Universit\'e Cadi Ayyad
     Facult\'e des Sciences-Semlalia
     BP 2390
     40001 Marrakech
     Morocco
;
    'Mohamed Anoir Harrad'
;    Laboratoire de Chimie de Coordination, Universit\'e Cadi Ayyad
     Facult\'e des Sciences-Semlalia
     BP 2390
     40001 Marrakech
     Morocco
;
    'Larbi El Firdoussi'
;    Laboratoire de Chimie de Coordination, Universit\'e Cadi Ayyad
     Facult\'e des Sciences-Semlalia
     BP 2390
     40001 Marrakech
     Morocco
;
    'Mustapha Ait Ali'
;    Laboratoire de Chimie de Coordination, Universit\'e Cadi Ayyad
     Facult\'e des Sciences-Semlalia
     BP 2390
     40001 Marrakech
     Morocco
;
    'Corrado Rizzoli'
;    Dipartimento di Chimica Generale ed Inorganica
     Chimica Analitica, Chimica Fisica
     Universit\'a degli Studi di Parma
     Viale G. P. Usberti 17/A
     I-43124 Parma
     Italy
;
data_I
_chemical_name_systematic
;(5<i>R</i>)-5-[(1<i>R</i>)-2,2-Dichloro-1-methylcyclopropyl]-2-methylcyclohex-
2-en-1-one
;
_chemical_name_common     ?
_chemical_formula_moiety     'C11 H14 Cl2 O'
_chemical_formula_sum     'C11 H14 Cl2 O'
_chemical_formula_iupac     'C11 H14 Cl2 O'
_chemical_formula_weight     233.12
_chemical_melting_point     ?
_symmetry_cell_setting     monoclinic
_symmetry_space_group_name_H-M     'P 21'
_symmetry_space_group_name_Hall     'P 2yb'
loop_
    _symmetry_equiv_pos_as_xyz
    'x,y,z'
    '-x,y+1/2,-z'
_cell_length_a     6.5722(3)
_cell_length_b     8.4802(4)
_cell_length_c     10.8022(5)
_cell_angle_alpha     90.00
_cell_angle_beta     104.435(4)
_cell_angle_gamma     90.00
_cell_volume     583.04(5)
_cell_formula_units_Z     2
_cell_measurement_reflns_used     48
_cell_measurement_theta_min     22.45
_cell_measurement_theta_max     35.86
_cell_measurement_temperature     294(2)
_exptl_crystal_description     'irregular block'
_exptl_crystal_colour     colourless
_exptl_crystal_size_max     0.25
_exptl_crystal_size_mid     0.20
_exptl_crystal_size_min     0.14
_exptl_crystal_density_diffrn     1.328
_exptl_crystal_density_meas     ?
_exptl_crystal_density_method     'not measured'
_exptl_crystal_F_000     244
_exptl_absorpt_coefficient_mu     4.728
_exptl_absorpt_correction_type     refdelf
_exptl_absorpt_process_details     '(<i>DIFABS</i>; Walker & Stuart, 1983)'
_exptl_absorpt_correction_T_min     0.327
_exptl_absorpt_correction_T_max     0.519
_exptl_special_details
;
;
_diffrn_ambient_temperature     294(2)
_diffrn_radiation_type     CuK\a
_diffrn_radiation_wavelength     1.54178
_diffrn_radiation_source     'fine-focus sealed tube'
_diffrn_radiation_monochromator     graphite
_diffrn_measurement_device     'Siemens AED'
_diffrn_measurement_method     '\q/2\q scans'
_diffrn_reflns_number     2295
_diffrn_reflns_av_R_equivalents     0.0570
_diffrn_reflns_av_sigmaI/netI     0.0279
_diffrn_reflns_theta_min     4.23
_diffrn_reflns_theta_max     69.81
_diffrn_reflns_theta_full     69.81
_diffrn_measured_fraction_theta_max     1.000
_diffrn_measured_fraction_theta_full     1.000
_diffrn_reflns_limit_h_min     -7
_diffrn_reflns_limit_h_max     6
_diffrn_reflns_limit_k_min     -10
_diffrn_reflns_limit_k_max     6
_diffrn_reflns_limit_l_min     -12
_diffrn_reflns_limit_l_max     13
_diffrn_standards_number     3
_diffrn_standards_interval_count     100
_diffrn_standards_interval_time     ?
_diffrn_standards_decay_%     0.3
_refine_special_details
;
Refinement of <i>F</i>^2^ against ALL reflections. The weighted <i>R</i>-factor
<i>wR</i> and goodness of fit <i>S</i> are based on <i>F</i>^2^, conventional
<i>R</i>-factors <i>R</i> are based on <i>F</i>, with <i>F</i> set to zero for
negative <i>F</i>^2^. The threshold expression of <i>F</i>^2^ >
\s(<i>F</i>^2^) is used only for calculating <i>R</i>-factors(gt) <i>etc</i>.
and is not relevant to the choice of reflections for refinement.
<i>R</i>-factors based on <i>F</i>^2^ are statistically about twice as large
as those based on <i>F</i>, and <i>R</i>- factors based on ALL data will be
even larger.
;
_reflns_number_total     1576
_reflns_number_gt     1554
_reflns_threshold_expression     I>2\s(I)
_refine_ls_structure_factor_coef     Fsqd
_refine_ls_matrix_type     full
_refine_ls_R_factor_all     0.0469
_refine_ls_R_factor_gt     0.0463
_refine_ls_wR_factor_gt     0.1259
_refine_ls_wR_factor_ref     0.1264
_refine_ls_goodness_of_fit_ref     1.087
_refine_ls_restrained_S_all     1.087
_refine_ls_number_reflns     1576
_refine_ls_number_parameters     130
_refine_ls_number_restraints     1
_refine_ls_hydrogen_treatment     constr
_refine_ls_weighting_scheme     calc
_refine_ls_weighting_details
         'calc w=1/[\s^2^(Fo^2^)+(0.0830P)^2^+0.0912P] where P=(Fo^2^+2Fc^2^)/3'
_atom_sites_solution_hydrogens     geom
_atom_sites_solution_primary     direct
_atom_sites_solution_secondary     difmap
_refine_ls_shift/su_max     0.000
_refine_ls_shift/su_mean     0.000
_refine_diff_density_max     0.426
_refine_diff_density_min     -0.297
_refine_ls_extinction_method     SHELXL
_refine_ls_extinction_coef     0.014(3)
_refine_ls_abs_structure_details     'Flack (1983), 394 Friedel pairs'
_refine_ls_abs_structure_Flack     0.00(2)
loop_
    _atom_type_symbol
    _atom_type_description
    _atom_type_scat_dispersion_real
    _atom_type_scat_dispersion_imag
    _atom_type_scat_source
    'Cl' 'Cl' 0.3639 0.7018
                         'International Tables Vol C Tables 4.2.6.8 and 6.1.1.4'
    'O' 'O' 0.0492 0.0322
                         'International Tables Vol C Tables 4.2.6.8 and 6.1.1.4'
    'C' 'C' 0.0181 0.0091
                         'International Tables Vol C Tables 4.2.6.8 and 6.1.1.4'
    'H' 'H' 0.0000 0.0000
                         'International Tables Vol C Tables 4.2.6.8 and 6.1.1.4'
_computing_data_collection     '<i>AED</i> (Belletti <i>et al.</i>, 1993)'
_computing_cell_refinement     '<i>AED</i> (Belletti <i>et al.</i>, 1993)'
_computing_data_reduction     '<i>AED</i> (Belletti <i>et al.</i>, 1993)'
_computing_structure_solution     '<i>SIR97</i> (Altomare <i>et al.</i>, 1999)'
_computing_structure_refinement     '<i>SHELXL97</i> (Sheldrick, 2008)'
_computing_molecular_graphics
;
<i>ORTEP-3 for Windows</i> (Farrugia, 1997) and <i>SCHAKAL97</i>
(Keller, 1997)
;
_computing_publication_material
;
<i>SHELXL97</i> (Sheldrick, 2008) and <i>PARST95</i> (Nardelli,
1995)'
;
loop_
    _atom_site_type_symbol
    _atom_site_label
    _atom_site_fract_x
    _atom_site_fract_y
    _atom_site_fract_z
    _atom_site_U_iso_or_equiv
    _atom_site_adp_type
    _atom_site_calc_flag
    _atom_site_refinement_flags
    _atom_site_occupancy
    _atom_site_symmetry_multiplicity
    _atom_site_disorder_assembly
    _atom_site_disorder_group
    Cl Cl1 1.34023(13) 0.77757(15) 0.58246(8) 0.0824(4) Uani d . 1 1 . .
    Cl Cl2 0.90330(12) 0.84462(16) 0.47313(8) 0.0858(4) Uani d . 1 1 . .
    O O1 0.7651(5) 0.7920(6) -0.1253(3) 0.0987(12) Uani d . 1 1 . .
    C C1 1.0031(5) 0.7536(6) 0.0774(3) 0.0693(10) Uani d . 1 1 . .
    H H1A 1.0523 0.8597 0.0677 0.083 Uiso calc R 1 1 . .
    H H1B 1.1099 0.6805 0.0652 0.083 Uiso calc R 1 1 . .
    C C2 0.8020(5) 0.7244(5) -0.0244(3) 0.0636(8) Uani d . 1 1 . .
    C C3 0.6586(5) 0.6053(4) 0.0053(3) 0.0554(7) Uani d . 1 1 . .
    C C4 0.7023(5) 0.5357(4) 0.1185(3) 0.0571(7) Uani d . 1 1 . .
    H H4 0.6091 0.4590 0.1322 0.069 Uiso calc R 1 1 . .
    C C5 0.8894(4) 0.5702(4) 0.2264(3) 0.0548(7) Uani d . 1 1 . .
    H H5A 0.9982 0.4927 0.2270 0.066 Uiso calc R 1 1 . .
    H H5B 0.8499 0.5627 0.3069 0.066 Uiso calc R 1 1 . .
    C C6 0.9740(4) 0.7342(4) 0.2127(3) 0.0496(6) Uani d . 1 1 . .
    H H6 0.8668 0.8101 0.2227 0.059 Uiso calc R 1 1 . .
    C C7 1.1744(4) 0.7717(5) 0.3144(3) 0.0584(7) Uani d . 1 1 . .
    C C8 1.2112(6) 0.9436(6) 0.3526(4) 0.0799(11) Uani d . 1 1 . .
    H H8A 1.3547 0.9822 0.3731 0.096 Uiso calc R 1 1 . .
    H H8B 1.1062 1.0197 0.3108 0.096 Uiso calc R 1 1 . .
    C C9 1.1528(4) 0.8301(5) 0.4415(3) 0.0614(7) Uani d . 1 1 . .
    C C10 0.4642(6) 0.5669(7) -0.0993(4) 0.0791(11) Uani d . 1 1 . .
    H H10A 0.3966 0.6630 -0.1344 0.119 Uiso calc R 1 1 . .
    H H10B 0.3692 0.5055 -0.0644 0.119 Uiso calc R 1 1 . .
    H H10C 0.5037 0.5079 -0.1655 0.119 Uiso calc R 1 1 . .
    C C11 1.3618(5) 0.6704(8) 0.3127(4) 0.0909(15) Uani d . 1 1 . .
    H H11A 1.3816 0.6673 0.2276 0.136 Uiso calc R 1 1 . .
    H H11B 1.3386 0.5654 0.3395 0.136 Uiso calc R 1 1 . .
    H H11C 1.4848 0.7138 0.3699 0.136 Uiso calc R 1 1 . .
loop_
    _atom_site_aniso_label
    _atom_site_aniso_U_11
    _atom_site_aniso_U_22
    _atom_site_aniso_U_33
    _atom_site_aniso_U_12
    _atom_site_aniso_U_13
    _atom_site_aniso_U_23
    Cl1 0.0728(5) 0.0887(7) 0.0691(5) 0.0062(4) -0.0133(3) -0.0101(5)
    Cl2 0.0610(4) 0.1189(9) 0.0741(5) 0.0072(5) 0.0107(3) -0.0351(6)
    O1 0.115(2) 0.115(3) 0.0616(14) -0.024(2) 0.0147(13) 0.028(2)
    C1 0.0660(16) 0.081(3) 0.0632(17) -0.0162(17) 0.0201(13) 0.007(2)
    C2 0.0756(17) 0.066(2) 0.0503(15) -0.0062(16) 0.0182(13) 0.0030(17)
    C3 0.0608(14) 0.0537(16) 0.0500(14) -0.0017(14) 0.0104(11) -0.0062(15)
    C4 0.0616(15) 0.0554(17) 0.0544(16) -0.0067(13) 0.0146(12) -0.0029(15)
    C5 0.0571(14) 0.0535(17) 0.0515(15) 0.0014(12) 0.0091(11) 0.0047(14)
    C6 0.0467(12) 0.0490(16) 0.0512(14) 0.0010(10) 0.0087(10) -0.0009(13)
    C7 0.0443(12) 0.0613(18) 0.0666(17) -0.0028(13) 0.0083(11) -0.0043(17)
    C8 0.075(2) 0.064(2) 0.090(3) -0.0173(18) 0.0005(17) -0.001(2)
    C9 0.0511(13) 0.0621(19) 0.0632(15) 0.0017(13) -0.0003(11) -0.0075(17)
    C10 0.081(2) 0.086(3) 0.0612(18) -0.019(2) 0.0007(15) -0.007(2)
    C11 0.0462(15) 0.124(4) 0.097(3) 0.015(2) 0.0073(16) -0.027(3)
loop_
    _geom_bond_atom_site_label_1
    _geom_bond_atom_site_label_2
    _geom_bond_site_symmetry_2
    _geom_bond_distance
    _geom_bond_publ_flag
    Cl1 C9 . 1.760(3) ?
    Cl2 C9 . 1.761(3) ?
    O1 C2 . 1.202(4) ?
    C1 C2 . 1.514(4) ?
    C1 C6 . 1.529(4) ?
    C1 H1A . 0.9700 ?
    C1 H1B . 0.9700 ?
    C2 C3 . 1.470(5) ?
    C3 C4 . 1.323(4) ?
    C3 C10 . 1.515(4) ?
    C4 C5 . 1.497(4) ?
    C4 H4 . 0.9300 ?
    C5 C6 . 1.519(5) ?
    C5 H5A . 0.9700 ?
    C5 H5B . 0.9700 ?
    C6 C7 . 1.523(4) ?
    C6 H6 . 0.9800 ?
    C7 C9 . 1.500(4) ?
    C7 C11 . 1.506(5) ?
    C7 C8 . 1.518(6) ?
    C8 C9 . 1.477(6) ?
    C8 H8A . 0.9700 ?
    C8 H8B . 0.9700 ?
    C10 H10A . 0.9600 ?
    C10 H10B . 0.9600 ?
    C10 H10C . 0.9600 ?
    C11 H11A . 0.9600 ?
    C11 H11B . 0.9600 ?
    C11 H11C . 0.9600 ?
loop_
    _geom_angle_atom_site_label_1
    _geom_angle_atom_site_label_2
    _geom_angle_atom_site_label_3
    _geom_angle_site_symmetry_1
    _geom_angle_site_symmetry_3
    _geom_angle
    _geom_angle_publ_flag
    C2 C1 C6 . . 112.4(2) ?
    C2 C1 H1A . . 109.1 ?
    C6 C1 H1A . . 109.1 ?
    C2 C1 H1B . . 109.1 ?
    C6 C1 H1B . . 109.1 ?
    H1A C1 H1B . . 107.8 ?
    O1 C2 C3 . . 122.0(3) ?
    O1 C2 C1 . . 121.5(3) ?
    C3 C2 C1 . . 116.5(3) ?
    C4 C3 C2 . . 120.3(3) ?
    C4 C3 C10 . . 122.8(3) ?
    C2 C3 C10 . . 116.9(3) ?
    C3 C4 C5 . . 125.4(3) ?
    C3 C4 H4 . . 117.3 ?
    C5 C4 H4 . . 117.3 ?
    C4 C5 C6 . . 110.7(3) ?
    C4 C5 H5A . . 109.5 ?
    C6 C5 H5A . . 109.5 ?
    C4 C5 H5B . . 109.5 ?
    C6 C5 H5B . . 109.5 ?
    H5A C5 H5B . . 108.1 ?
    C5 C6 C7 . . 113.1(3) ?
    C5 C6 C1 . . 109.1(3) ?
    C7 C6 C1 . . 112.1(2) ?
    C5 C6 H6 . . 107.4 ?
    C7 C6 H6 . . 107.4 ?
    C1 C6 H6 . . 107.4 ?
    C9 C7 C11 . . 117.6(3) ?
    C9 C7 C8 . . 58.6(3) ?
    C11 C7 C8 . . 118.4(3) ?
    C9 C7 C6 . . 117.9(2) ?
    C11 C7 C6 . . 115.8(3) ?
    C8 C7 C6 . . 116.5(3) ?
    C9 C8 C7 . . 60.1(3) ?
    C9 C8 H8A . . 117.8 ?
    C7 C8 H8A . . 117.8 ?
    C9 C8 H8B . . 117.8 ?
    C7 C8 H8B . . 117.8 ?
    H8A C8 H8B . . 114.9 ?
    C8 C9 C7 . . 61.3(3) ?
    C8 C9 Cl1 . . 119.2(2) ?
    C7 C9 Cl1 . . 120.2(2) ?
    C8 C9 Cl2 . . 119.1(3) ?
    C7 C9 Cl2 . . 120.4(2) ?
    Cl1 C9 Cl2 . . 109.55(18) ?
    C3 C10 H10A . . 109.5 ?
    C3 C10 H10B . . 109.5 ?
    H10A C10 H10B . . 109.5 ?
    C3 C10 H10C . . 109.5 ?
    H10A C10 H10C . . 109.5 ?
    H10B C10 H10C . . 109.5 ?
    C7 C11 H11A . . 109.5 ?
    C7 C11 H11B . . 109.5 ?
    H11A C11 H11B . . 109.5 ?
    C7 C11 H11C . . 109.5 ?
    H11A C11 H11C . . 109.5 ?
    H11B C11 H11C . . 109.5 ?
