# Supplementary material for: (5R)-5-[(1R)-2,2-Dichloro-1-methyl­cyclo­prop­yl]-2-methyl­cyclo­hex-2-en-1-one
Source: Acta Crystallogr Sect E Struct Rep Online. 2011 Jun 11;67(Pt 7):o1638. doi: 10.1107/S1600536811021933 (PMC3152127; doi:10.1107/S1600536811021933)
Supplement: Supplementary file 2 [file e-67-o1638-Isup2.hkl]

# 
# h,k,l, Fc-squared, Fo-squared, sigma(Fo-squared) and status flag 
# 
data_I
_shelx_title ' BOU6 - P21' 
_shelx_refln_list_code          4 
_shelx_F_calc_maximum       74.73 
_exptl_crystal_F_000       244.00 
_reflns_d_resolution_high  0.8214 
 
loop_ 
 _symmetry_equiv_pos_as_xyz 
 'x, y, z' 
 '-x, y+1/2, -z' 
 
_cell_length_a     6.5722 
_cell_length_b     8.4802 
_cell_length_c    10.8022 
_cell_angle_alpha  90.000 
_cell_angle_beta  104.435 
_cell_angle_gamma  90.000 
 
_shelx_F_squared_multiplier     1.000 
 
loop_ 
 _refln_index_h 
 _refln_index_k 
 _refln_index_l 
 _refln_F_squared_calc 
 _refln_F_squared_meas 
 _refln_F_squared_sigma 
 _refln_observed_status 
   0 -10   0        3.81        3.92      0.18 o 
   1 -10   0        3.95        4.01      0.09 o 
   1  -9   0        4.83        5.01      0.13 o 
   2  -9   0        4.94        5.16      0.20 o 
   3  -9   0        1.19        1.22      0.06 o 
   0  -8   0        0.68        0.79      0.09 o 
   1  -8   0       22.85       22.99      0.49 o 
   2  -8   0       11.00       11.55      0.39 o 
   3  -8   0       21.78       27.44      0.58 o 
   4  -8   0        2.07        2.04      0.09 o 
   1  -7   0       73.61       80.04      1.80 o 
   2  -7   0        3.01        3.57      0.11 o 
   3  -7   0        6.84        7.12      0.26 o 
   4  -7   0       12.33        9.99      0.32 o 
   5  -7   0        5.29        7.26      0.23 o 
   0  -6   0       71.42       89.37      1.12 o 
   1  -6   0       31.42       36.78      0.53 o 
   2  -6   0       46.13       40.77      0.80 o 
   3  -6   0       27.24       29.34      0.58 o 
   4  -6   0       20.17       19.90      1.14 o 
   5  -6   0       12.91       13.34      0.37 o 
   6  -6   0       13.47       13.21      0.17 o 
   1  -5   0       36.82       41.17      0.53 o 
   2  -5   0       14.66       11.85      0.36 o 
   3  -5   0       15.43       14.03      1.40 o 
   4  -5   0        5.95        5.02      0.12 o 
   5  -5   0        4.03        5.31      0.15 o 
   6  -5   0        0.39        0.62      0.13 o 
   0  -4   0     1535.92     1775.17     37.63 o 
   1  -4   0       20.71       20.19      0.32 o 
   2  -4   0       45.60       50.76      2.38 o 
   3  -4   0       56.27       61.68      3.57 o 
   4  -4   0      116.07      123.63      1.27 o 
   5  -4   0      108.99      113.12      0.78 o 
   6  -4   0       32.63       32.83      0.40 o 
   7  -4   0        1.35        1.14      0.11 o 
   1  -3   0      385.03      446.99     10.62 o 
   2  -3   0      273.37      246.12     24.39 o 
   3  -3   0      115.58      124.44      3.20 o 
   4  -3   0      191.69      198.18      0.93 o 
   5  -3   0      133.01      136.75      1.33 o 
   6  -3   0        8.30        9.06      0.22 o 
   7  -3   0       17.29       18.36      0.26 o 
   0  -2   0     3512.16     4114.47     76.19 o 
   1  -2   0     1430.95     1547.35    108.87 o 
   2  -2   0       49.41       51.23      1.11 o 
   3  -2   0      196.94      216.20      1.58 o 
   4  -2   0       54.63       63.24      0.50 o 
   5  -2   0       25.35       26.63      0.37 o 
   6  -2   0       42.33       41.45      1.10 o 
   7  -2   0        2.37        2.93      0.12 o 
   1  -1   0      563.16      638.42     16.85 o 
   2  -1   0     1805.46     2099.48      4.70 o 
   3  -1   0      118.60      144.55      0.61 o 
   4  -1   0       16.95       20.82      0.28 o 
   5  -1   0      176.40      201.30      0.99 o 
   6  -1   0        7.21       12.51      1.24 o 
   7  -1   0       24.41       26.08      0.33 o 
   1   0   0      800.32      974.52      4.98 o 
   2   0   0      221.24      235.13      0.60 o 
   3   0   0      109.14      125.03      0.96 o 
   4   0   0      260.91      289.59      1.22 o 
   5   0   0       30.45       37.25      0.43 o 
   6   0   0       33.50       36.41      0.44 o 
   7   0   0       10.05        9.96      0.43 o 
   1   1   0      607.75      716.68      1.17 o 
   2   1   0     1690.17     1972.45      7.12 o 
   3   1   0      141.12      170.40      0.66 o 
   4   1   0       13.46       16.10      0.25 o 
   5   1   0      180.34      203.52      1.97 o 
   6   1   0        6.59        7.24      0.20 o 
   7   1   0       24.55       25.68      0.33 o 
   2   2   0       60.01       64.21      0.51 o 
   3   2   0      168.14      178.02      0.71 o 
   4   2   0       51.23       58.64      0.48 o 
   5   2   0       39.87       41.07      0.46 o 
   6   2   0       44.94       43.40      0.48 o 
   7   2   0        1.83        1.71      0.09 o 
   3   3   0      129.53      144.26      0.98 o 
   4   3   0      186.90      192.76      1.20 o 
   5   3   0      128.22      128.95      1.39 o 
   6   3   0       10.62       11.31      0.24 o 
   7   3   0       18.41       19.02      0.26 o 
   4   4   0      129.93      140.22      1.17 o 
   5   4   0      111.02      116.63      0.95 o 
   6   4   0       34.05       32.61      0.41 o 
   7   4   0        1.87        1.60      0.08 o 
   5   5   0        4.66        6.25      0.27 o 
   6   5   0        0.35        0.62      0.11 o 
   5   6   0       13.55       14.65      0.39 o 
   6   6   0       13.45       13.34      0.30 o 
  -1 -10   1        0.27        0.34      0.06 o 
   0 -10   1        2.37        2.22      0.11 o 
   1 -10   1        1.40        1.95      0.09 o 
  -3  -9   1        0.01        0.17      0.10 o 
  -2  -9   1        1.67        1.57      0.10 o 
  -1  -9   1        0.49        0.78      0.08 o 
   0  -9   1        2.77        2.68      0.13 o 
   1  -9   1        0.09        0.02      0.08 o 
   2  -9   1        1.32        1.43      0.10 o 
   3  -9   1        5.70        6.13      0.15 o 
  -5  -8   1        0.77        0.83      0.06 o 
  -4  -8   1        0.28        0.42      0.06 o 
  -3  -8   1        3.60        4.04      0.18 o 
  -2  -8   1       15.34       12.90      0.63 o 
  -1  -8   1       10.55       10.58      0.42 o 
   0  -8   1        4.01        4.18      0.17 o 
   1  -8   1       20.74       22.93      0.35 o 
   2  -8   1        2.00        2.70      0.13 o 
   3  -8   1       14.96       14.30      0.26 o 
   4  -8   1        1.85        1.54      0.09 o 
  -5  -7   1        1.85        0.88      0.08 o 
  -4  -7   1       30.89       28.09      0.55 o 
  -3  -7   1        3.57        5.17      0.36 o 
  -2  -7   1       14.69       14.72      0.32 o 
  -1  -7   1       30.27       33.98      1.56 o 
   0  -7   1       16.53       17.20      0.31 o 
   1  -7   1       43.04       44.15      0.95 o 
   2  -7   1       20.24       20.50      0.54 o 
   3  -7   1       25.54       26.36      1.85 o 
   4  -7   1        0.33        0.26      0.06 o 
   5  -7   1        6.00        6.40      0.16 o 
  -6  -6   1        6.50        7.24      0.24 o 
  -5  -6   1        0.70        0.55      0.11 o 
  -4  -6   1       23.46       22.30      0.91 o 
  -3  -6   1       47.01       54.67      2.79 o 
  -2  -6   1      122.38      128.44      3.85 o 
  -1  -6   1       76.43       73.64      1.96 o 
   0  -6   1      117.97      135.35      4.29 o 
   1  -6   1       87.98       91.36      2.20 o 
   2  -6   1       10.87       11.72      0.24 o 
   3  -6   1        0.32        0.72      0.39 o 
   4  -6   1        2.71        1.77      0.21 o 
   5  -6   1        4.42        4.36      0.15 o 
   6  -6   1        3.12        2.31      0.09 o 
  -6  -5   1        1.80        2.26      0.16 o 
  -5  -5   1       19.81       18.68      0.45 o 
  -4  -5   1       78.90       76.21      2.17 o 
  -3  -5   1       42.71       43.25      1.53 o 
  -2  -5   1       52.48       64.49      3.05 o 
  -1  -5   1      684.82      771.51     35.36 o 
   0  -5   1       45.42       58.32      1.09 o 
   1  -5   1       38.64       37.81      1.80 o 
   2  -5   1       65.38       65.81      4.20 o 
   3  -5   1       53.51       51.56      7.51 o 
   4  -5   1       27.83       27.80      3.56 o 
   5  -5   1       18.15       18.29      0.74 o 
   6  -5   1        1.23        1.42      0.12 o 
  -7  -4   1        1.64        1.48      0.11 o 
  -6  -4   1       16.47       17.24      0.41 o 
  -5  -4   1       17.35       20.98      0.48 o 
  -4  -4   1       47.86       60.17      0.75 o 
  -3  -4   1       71.82       73.42      2.85 o 
  -2  -4   1      291.22      317.23      6.64 o 
  -1  -4   1      766.96      916.85     25.43 o 
   0  -4   1      126.04      126.58      5.73 o 
   1  -4   1      380.04      405.08     27.12 o 
   2  -4   1       39.18       38.20      5.82 o 
   3  -4   1       81.73       81.60     12.20 o 
   4  -4   1      224.28      206.19     13.88 o 
   5  -4   1        1.03        1.04      0.14 o 
   6  -4   1        8.68        7.44      0.27 o 
  -7  -3   1       30.32       32.28      0.50 o 
  -6  -3   1        8.21        8.39      0.31 o 
  -5  -3   1       37.97       40.44      0.65 o 
  -4  -3   1       43.05       50.00      0.65 o 
  -3  -3   1      321.30      391.37      1.60 o 
  -2  -3   1      418.52      492.19     21.27 o 
  -1  -3   1      568.65      599.05      5.38 o 
   0  -3   1      156.08      151.95      8.35 o 
   1  -3   1      188.54      197.17     17.31 o 
   2  -3   1      551.80      490.18     95.41 o 
   3  -3   1       55.61       55.89      5.18 o 
   4  -3   1       28.79       27.36      0.50 o 
   5  -3   1       41.65       41.90      0.67 o 
   6  -3   1        1.98        2.20      0.17 o 
   7  -3   1        0.61        0.77      0.09 o 
  -7  -2   1        3.72        3.18      0.18 o 
  -6  -2   1       17.06       20.15      0.47 o 
  -5  -2   1      181.25      204.55      1.42 o 
  -4  -2   1      118.41      131.45      1.01 o 
  -3  -2   1      125.37      126.13      0.84 o 
  -2  -2   1      210.51      266.26      1.01 o 
  -1  -2   1     1034.13     1038.31    161.51 o 
   0  -2   1     3468.23     3868.32    147.72 o 
   1  -2   1      475.48      479.06     90.51 o 
   2  -2   1      163.67      167.65     21.67 o 
   3  -2   1       83.92       88.53      0.74 o 
   4  -2   1      621.37      625.85      2.30 o 
   5  -2   1      108.25      109.25      1.06 o 
   6  -2   1        4.44        4.24      0.22 o 
   7  -2   1        5.45        5.54      0.21 o 
  -7  -1   1       43.50       43.34      0.63 o 
  -6  -1   1       40.98       44.76      0.70 o 
  -5  -1   1       56.93       58.68      0.75 o 
  -4  -1   1       88.34      107.28      0.88 o 
  -3  -1   1      826.55      962.36      2.21 o 
  -2  -1   1      183.79      190.77      0.78 o 
  -1  -1   1     5584.41     4679.59      9.34 o 
   0  -1   1      708.44      692.81      2.70 o 
   1  -1   1      192.74      203.70     36.84 o 
   2  -1   1     1661.05     1664.72      2.55 o 
   3  -1   1      177.04      186.10      1.02 o 
   4  -1   1      167.13      178.46      1.19 o 
   5  -1   1      157.24      163.28      1.28 o 
   6  -1   1       16.59       15.48      0.41 o 
   7  -1   1       17.54       15.13      0.35 o 
  -7   0   1        9.47        9.09      0.30 o 
  -6   0   1       32.14       28.70      0.56 o 
  -5   0   1       70.57       74.55      0.84 o 
  -4   0   1       91.74       95.97      0.82 o 
  -3   0   1      157.72      165.94      0.89 o 
  -2   0   1      110.14      116.56      1.43 o 
  -1   0   1       81.71       75.25      0.34 o 
   0   0   1      321.93      240.62      1.44 o 
   1   0   1      411.56      424.99      0.91 o 
   2   0   1        9.11       10.52      0.19 o 
   3   0   1      217.26      236.47      1.13 o 
   4   0   1     1269.04     1391.70      3.33 o 
   5   0   1       92.81       96.06      0.98 o 
   6   0   1        6.09        5.92      0.25 o 
   7   0   1        9.59       10.31      0.29 o 
  -7   1   1       41.66       41.59      0.61 o 
  -6   1   1       39.64       49.69      0.73 o 
  -5   1   1       46.85       47.13      0.67 o 
  -4   1   1       78.21       94.53      0.82 o 
  -3   1   1      858.90      978.02      2.23 o 
  -2   1   1      148.28      141.20      0.67 o 
  -1   1   1     5574.48     5854.47      3.89 o 
   2   1   1     1595.67     1736.12      2.61 o 
   3   1   1      155.48      164.22      0.96 o 
   4   1   1      169.88      188.50      1.22 o 
   5   1   1      157.17      163.78      1.28 o 
   6   1   1       17.11       16.98      0.43 o 
   7   1   1       17.55       16.32      0.36 o 
  -7   2   1        4.36        4.19      0.20 o 
  -6   2   1       22.02       24.48      0.51 o 
  -5   2   1      181.70      200.13      1.40 o 
  -4   2   1      112.70      121.24      0.96 o 
  -3   2   1      119.37      115.12      0.80 o 
  -2   2   1      248.46      305.59      1.09 o 
   3   2   1       73.53       85.91      0.73 o 
   4   2   1      610.37      631.86      2.31 o 
   5   2   1       94.40       90.98      0.97 o 
   6   2   1        3.68        3.06      0.20 o 
   7   2   1        5.08        5.16      0.21 o 
  -7   3   1       29.77       30.31      0.48 o 
  -6   3   1        7.08        6.61      0.27 o 
  -5   3   1       45.44       45.69      0.69 o 
  -4   3   1       36.90       42.14      0.60 o 
  -3   3   1      334.19      382.98      1.58 o 
   4   3   1       22.94       22.96      0.46 o 
   5   3   1       38.42       37.89      0.64 o 
   6   3   1        3.46        3.71      0.20 o 
   7   3   1        0.97        1.06      0.10 o 
  -7   4   1        1.34        1.19      0.10 o 
  -6   4   1       16.39       16.91      0.41 o 
  -5   4   1       16.82       19.92      0.47 o 
  -4   4   1       47.88       55.92      0.73 o 
   5   4   1        1.48        1.93      0.16 o 
   6   4   1       10.19        8.58      0.29 o 
  -6   5   1        1.22        1.44      0.14 o 
  -5   5   1       20.88       19.45      0.46 o 
   6   5   1        1.15        1.67      0.12 o 
  -6   6   1        8.45        9.13      0.26 o 
  -5   6   1        0.44        0.29      0.09 o 
  -1 -10   2        0.61        0.80      0.06 o 
   0 -10   2        1.88        2.47      0.10 o 
   1 -10   2        5.87        6.35      0.43 o 
  -3  -9   2        4.38        4.43      0.64 o 
  -2  -9   2        1.69        1.93      0.19 o 
  -1  -9   2        6.37        6.97      0.69 o 
   0  -9   2        7.65        9.51      0.79 o 
   1  -9   2        4.03        4.42      0.15 o 
   2  -9   2        8.28        8.22      0.19 o 
   3  -9   2        2.32        2.84      0.10 o 
  -5  -8   2        0.70        0.54      0.10 o 
  -4  -8   2        1.86        2.58      0.28 o 
  -3  -8   2       11.47       13.93      0.44 o 
  -2  -8   2        0.81        0.95      0.14 o 
  -1  -8   2        3.21        2.24      0.19 o 
   0  -8   2        5.89        6.25      0.45 o 
   1  -8   2       12.55       14.49      0.96 o 
   2  -8   2        9.72        9.84      0.23 o 
   3  -8   2        3.39        3.16      0.13 o 
   4  -8   2        1.89        1.87      0.10 o 
  -5  -7   2        1.09        0.49      0.09 o 
  -4  -7   2       14.58       13.59      0.27 o 
  -3  -7   2        4.69        3.83      0.22 o 
  -2  -7   2       13.06       11.81      0.28 o 
  -1  -7   2       20.80       24.40      0.60 o 
   0  -7   2       23.01       21.07      1.05 o 
   1  -7   2        1.26        1.03      0.09 o 
   2  -7   2        3.84        3.30      0.15 o 
   3  -7   2       12.01       10.12      0.64 o 
   4  -7   2        2.60        2.37      0.26 o 
   5  -7   2        7.43        7.15      0.42 o 
  -6  -6   2        4.50        4.18      0.19 o 
  -5  -6   2        1.49        0.89      0.12 o 
  -4  -6   2       19.07       22.21      1.25 o 
  -3  -6   2       38.17       39.83      1.06 o 
  -2  -6   2       92.58       88.79      1.44 o 
  -1  -6   2       60.70       63.35      1.75 o 
   0  -6   2       30.10       36.01      1.24 o 
   1  -6   2      177.10      193.10      9.87 o 
   2  -6   2       64.96       69.24      3.83 o 
   3  -6   2       75.48       71.10      7.29 o 
   4  -6   2       26.80       25.36      2.06 o 
   5  -6   2       18.97       19.44      1.24 o 
  -6  -5   2        5.31        6.12      0.25 o 
  -5  -5   2       17.10       14.15      0.40 o 
  -4  -5   2      138.59      129.40      5.96 o 
  -3  -5   2       38.43       36.97      4.46 o 
  -2  -5   2        5.92       22.76     17.61 o 
  -1  -5   2       48.02       50.97      0.53 o 
   0  -5   2      101.21      111.54      3.40 o 
   1  -5   2       55.72       56.66      1.58 o 
   2  -5   2        3.31        2.43      0.11 o 
   3  -5   2      373.74      326.89     40.42 o 
   4  -5   2       31.03       27.78      2.95 o 
   5  -5   2       10.79        9.97      0.54 o 
   6  -5   2        1.09        0.77      0.09 o 
  -7  -4   2        5.75        5.84      0.21 o 
  -6  -4   2       15.02       16.11      0.41 o 
  -5  -4   2       12.02       13.53      0.38 o 
  -4  -4   2       13.12       16.76      0.41 o 
  -3  -4   2       18.12       19.38      0.61 o 
  -2  -4   2      262.13      263.28     22.07 o 
  -1  -4   2       65.40       65.91      3.23 o 
   0  -4   2      320.22      330.32      8.16 o 
   1  -4   2      304.87      313.84     20.83 o 
   2  -4   2       77.15       79.77     13.18 o 
   3  -4   2       65.53       58.37      7.57 o 
   4  -4   2       41.89       37.67      2.96 o 
   5  -4   2       21.68       20.82      0.47 o 
   6  -4   2        5.88        4.29      0.20 o 
  -7  -3   2       16.64       19.64      0.40 o 
  -6  -3   2        0.35        0.23      0.09 o 
  -5  -3   2       40.60       43.27      0.67 o 
  -4  -3   2      116.29      126.60      1.04 o 
  -3  -3   2      486.78      506.27      1.83 o 
  -2  -3   2      768.78      796.05     89.06 o 
  -1  -3   2      385.12      458.72     80.45 o 
   0  -3   2      346.73      363.59      5.85 o 
   1  -3   2       41.28       41.62      5.55 o 
   2  -3   2      382.56      341.15     52.75 o 
   3  -3   2      165.73      162.34     17.45 o 
   4  -3   2       81.68       74.77      0.85 o 
   5  -3   2       14.64       13.96      0.39 o 
   6  -3   2       30.80       31.35      0.54 o 
   7  -3   2        0.76        0.57      0.07 o 
  -7  -2   2        3.34        3.30      0.19 o 
  -6  -2   2       29.76       29.47      0.56 o 
  -5  -2   2       73.83       82.64      0.90 o 
  -4  -2   2        8.62        7.54      0.25 o 
  -3  -2   2       68.28       84.98      0.69 o 
  -2  -2   2      432.08      398.79      1.28 o 
  -1  -2   2     3391.11     3180.70    470.37 o 
   0  -2   2     1331.53     1300.75     12.55 o 
   1  -2   2      577.64      573.73     88.77 o 
   2  -2   2      398.97      388.16     53.56 o 
   3  -2   2       79.44       68.15      0.68 o 
   4  -2   2      409.83      385.98      1.87 o 
   5  -2   2       40.69       41.97      0.67 o 
   6  -2   2        4.44        3.86      0.21 o 
   7  -2   2        2.50        2.29      0.13 o 
  -7  -1   2       16.19       18.03      0.42 o 
  -6  -1   2       14.60       16.75      0.43 o 
  -5  -1   2       33.36       37.60      0.60 o 
  -4  -1   2        5.25       13.45      0.31 o 
  -3  -1   2     1260.45     1529.13      2.83 o 
  -2  -1   2     2314.31     2434.94      3.02 o 
  -1  -1   2      377.37      342.21      0.90 o 
   0  -1   2      383.75      366.57     14.27 o 
   1  -1   2      712.62      631.38     60.80 o 
   2  -1   2       58.95       49.81      0.47 o 
   3  -1   2      479.72      494.55      1.77 o 
   4  -1   2        1.59        1.48      0.14 o 
   5  -1   2        9.44        9.08      0.32 o 
   6  -1   2       32.60       32.60      0.58 o 
   7  -1   2        7.62        7.07      0.22 o 
  -7   0   2       16.22       20.17      0.44 o 
  -6   0   2        0.58        1.13      0.14 o 
  -5   0   2       98.24      103.45      0.99 o 
  -4   0   2        0.27        0.35      0.07 o 
  -3   0   2        3.75        6.94      0.19 o 
  -2   0   2       60.08       55.06      0.42 o 
  -1   0   2        8.57        8.79      0.14 o 
   0   0   2     1541.71     1190.87      4.94 o 
   1   0   2        3.11        3.72      0.11 o 
   2   0   2        3.38        1.52      0.09 o 
   3   0   2       17.87       21.35      0.36 o 
   4   0   2      378.85      372.81      1.77 o 
   5   0   2       25.92       27.66      0.54 o 
   6   0   2        1.55        1.64      0.15 o 
   7   0   2        0.76        0.48      0.09 o 
  -7   1   2       20.05       21.84      0.45 o 
  -6   1   2       13.85       13.91      0.40 o 
  -5   1   2       41.72       49.47      0.68 o 
  -4   1   2        6.38        5.22      0.20 o 
  -3   1   2     1250.77     1471.24      2.77 o 
  -2   1   2     2402.19     2651.27      3.15 o 
  -1   1   2      431.56      461.89      1.05 o 
   2   1   2      104.52      107.39      0.68 o 
   3   1   2      494.91      537.49      1.84 o 
   4   1   2        4.16        4.43      0.21 o 
   5   1   2       12.16       11.65      0.35 o 
   6   1   2       37.48       38.49      0.63 o 
   7   1   2        7.31        6.35      0.21 o 
  -7   2   2        3.08        2.88      0.18 o 
  -6   2   2       26.51       25.05      0.52 o 
  -5   2   2       79.08       83.61      0.90 o 
  -4   2   2        9.34        7.87      0.25 o 
  -3   2   2       83.56       96.46      0.74 o 
  -2   2   2      464.42      491.14      1.42 o 
   3   2   2       77.41       76.52      0.72 o 
   4   2   2      426.53      448.01      2.01 o 
   5   2   2       35.01       33.62      0.60 o 
   6   2   2        4.53        4.30      0.22 o 
   7   2   2        2.08        2.10      0.12 o 
  -7   3   2       15.92       17.17      0.37 o 
  -6   3   2        0.19        0.09      0.09 o 
  -5   3   2       38.85       37.55      0.62 o 
  -4   3   2      119.19      118.17      1.00 o 
  -3   3   2      475.51      489.07      1.80 o 
   4   3   2       91.02       96.88      0.96 o 
   5   3   2       19.36       19.09      0.45 o 
   6   3   2       28.30       30.97      0.54 o 
   7   3   2        0.52        0.46      0.06 o 
  -7   4   2        4.53        4.21      0.18 o 
  -6   4   2       20.06       19.45      0.44 o 
  -5   4   2       10.98       11.55      0.36 o 
  -4   4   2       13.39       14.94      0.38 o 
   5   4   2       21.67       23.38      0.50 o 
   6   4   2        4.46        3.49      0.19 o 
  -6   5   2        5.45        5.51      0.23 o 
  -5   5   2       17.17       13.29      0.38 o 
   6   5   2        0.63        0.49      0.08 o 
  -6   6   2        3.50        2.81      0.16 o 
  -5   6   2        1.08        0.70      0.11 o 
  -1 -10   3        0.29        0.15      0.05 o 
   0 -10   3        0.96        0.95      0.07 o 
  -3  -9   3        2.00        1.49      0.09 o 
  -2  -9   3        3.49        3.77      0.14 o 
  -1  -9   3        0.68        1.07      0.09 o 
   0  -9   3       12.32       12.08      0.24 o 
   1  -9   3        8.03        7.31      0.19 o 
   2  -9   3        0.21        0.17      0.10 o 
  -5  -8   3        0.67        0.67      0.06 o 
  -4  -8   3        8.02        8.78      0.19 o 
  -3  -8   3        1.15        1.55      0.11 o 
  -2  -8   3       21.47       20.47      0.70 o 
  -1  -8   3        7.78        8.42      0.22 o 
   0  -8   3        3.45        4.78      0.17 o 
   1  -8   3       46.22       49.06      0.80 o 
   2  -8   3        1.90        1.64      0.15 o 
   3  -8   3        1.21        1.03      0.10 o 
   4  -8   3        1.28        1.13      0.07 o 
  -5  -7   3        2.10        1.59      0.13 o 
  -4  -7   3       43.05       37.43      2.46 o 
  -3  -7   3        2.18        1.26      0.10 o 
  -2  -7   3       13.31       15.89      0.49 o 
  -1  -7   3       11.33       12.72      0.27 o 
   0  -7   3       27.95       29.02      0.54 o 
   1  -7   3       29.06       27.70      0.39 o 
   2  -7   3       16.97       14.98      0.92 o 
   3  -7   3       37.19       35.19      1.43 o 
   4  -7   3        0.17        0.04      0.05 o 
  -6  -6   3        0.36        0.43      0.07 o 
  -5  -6   3        1.49        1.92      0.15 o 
  -4  -6   3        2.94        4.52      0.22 o 
  -3  -6   3        0.51        1.38      0.22 o 
  -2  -6   3       14.11       13.36      0.31 o 
  -1  -6   3        1.93        2.06      0.11 o 
   0  -6   3       71.54       71.79      1.25 o 
   1  -6   3       31.52       30.05      1.04 o 
   2  -6   3       71.49       68.21      4.06 o 
   3  -6   3       19.10       17.10      1.10 o 
   4  -6   3        7.51        5.73      0.18 o 
   5  -6   3       18.25       15.54      0.25 o 
  -7  -5   3        2.88        3.75      0.15 o 
  -6  -5   3        2.60        2.77      0.17 o 
  -5  -5   3       13.42       12.95      0.38 o 
  -4  -5   3       89.44       82.08      2.06 o 
  -3  -5   3       72.27       75.53      7.53 o 
  -2  -5   3       19.66       23.17      1.27 o 
  -1  -5   3       27.56       29.51      0.55 o 
   0  -5   3      303.16      300.14      8.07 o 
   1  -5   3       27.42       31.12      1.47 o 
   2  -5   3      118.99      112.87      7.84 o 
   3  -5   3       23.58       21.61      2.53 o 
   4  -5   3        6.68        7.47      0.22 o 
   5  -5   3        8.76        7.97      0.46 o 
   6  -5   3        0.86        0.72      0.09 o 
  -7  -4   3        2.26        2.12      0.14 o 
  -6  -4   3        3.80        4.27      0.22 o 
  -5  -4   3       28.05       27.56      0.54 o 
  -4  -4   3       25.28       25.21      0.50 o 
  -3  -4   3       47.00       56.16      4.07 o 
  -2  -4   3      273.03      255.30     29.14 o 
  -1  -4   3      119.76      121.08      4.85 o 
   0  -4   3      387.41      410.64      7.43 o 
   1  -4   3      192.46      207.25     16.14 o 
   2  -4   3      123.44      104.63     13.43 o 
   3  -4   3      134.21      121.92     12.57 o 
   4  -4   3       35.72       30.37      1.46 o 
   5  -4   3       34.66       30.81      0.56 o 
   6  -4   3        9.06        9.07      0.26 o 
  -7  -3   3        7.87       10.26      0.29 o 
  -6  -3   3       12.03       12.25      0.37 o 
  -5  -3   3       17.84       16.59      0.42 o 
  -4  -3   3       67.37       68.38      0.77 o 
  -3  -3   3      205.84      187.44      1.14 o 
  -2  -3   3      431.30      401.79     39.71 o 
  -1  -3   3        6.35        5.21      0.29 o 
   0  -3   3      386.89      389.39      6.54 o 
   1  -3   3      459.12      434.66     37.11 o 
   2  -3   3      276.50      247.53     25.00 o 
   3  -3   3       75.18       71.90      6.43 o 
   4  -3   3       19.03       18.49      0.44 o 
   5  -3   3        0.46        0.30      0.10 o 
   6  -3   3       19.07       17.05      0.38 o 
  -7  -2   3       18.75       17.53      0.39 o 
  -6  -2   3        8.89        9.46      0.33 o 
  -5  -2   3      139.59      152.56      1.22 o 
  -4  -2   3       39.15       42.97      0.58 o 
  -3  -2   3      226.81      257.09      1.24 o 
  -2  -2   3      155.86      138.62      0.79 o 
  -1  -2   3      374.81      329.47     33.44 o 
   0  -2   3      618.07      572.71     16.60 o 
   1  -2   3       35.10       35.17      2.82 o 
   2  -2   3      222.47      220.73     16.63 o 
   3  -2   3       34.39       25.97      0.45 o 
   4  -2   3      239.47      215.97      1.45 o 
   5  -2   3       43.32       41.01      0.66 o 
   6  -2   3        8.25        8.01      0.28 o 
  -7  -1   3       19.35       20.39      0.43 o 
  -6  -1   3       16.07       14.79      0.41 o 
  -5  -1   3       21.01       23.60      0.48 o 
  -4  -1   3       31.65       35.30      0.51 o 
  -3  -1   3      619.09      658.07      1.89 o 
  -2  -1   3        7.75       11.25      0.21 o 
  -1  -1   3       24.33       20.22      0.25 o 
   0  -1   3     1026.01      892.44     12.29 o 
   1  -1   3     1945.17     1704.83    121.12 o 
   2  -1   3     1107.93     1009.65      2.33 o 
   3  -1   3       50.44       48.70      0.59 o 
   4  -1   3       63.39       61.64      0.76 o 
   5  -1   3        0.17        0.21      0.09 o 
   6  -1   3       21.34       21.61      0.46 o 
   7  -1   3        1.49        1.72      0.11 o 
  -7   0   3        4.89        5.24      0.23 o 
  -6   0   3       83.68       81.02      0.93 o 
  -5   0   3      304.82      331.91      1.76 o 
  -4   0   3      114.98      146.39      1.03 o 
  -3   0   3       58.79       72.65      0.62 o 
  -2   0   3      264.86      256.01      0.97 o 
  -1   0   3     1357.50     1220.80      1.91 o 
   0   0   3      125.92      105.42      0.54 o 
   1   0   3       41.27       31.10      0.33 o 
   2   0   3     1966.96     2059.08      3.31 o 
   3   0   3       86.41       71.87      0.71 o 
   4   0   3      162.87      169.66      1.25 o 
   5   0   3       10.90        9.44      0.32 o 
   6   0   3       19.62       20.30      0.45 o 
   7   0   3        0.14        0.07      0.05 o 
  -7   1   3       17.68       18.31      0.41 o 
  -6   1   3       17.21       14.94      0.41 o 
  -5   1   3       19.46       22.03      0.46 o 
  -4   1   3       29.75       32.73      0.49 o 
  -3   1   3      654.25      698.84      1.95 o 
  -2   1   3        5.20        6.80      0.17 o 
  -1   1   3       21.51       18.20      0.24 o 
   2   1   3     1135.75     1189.04      2.53 o 
   3   1   3       62.71       63.19      0.67 o 
   4   1   3       53.39       53.43      0.70 o 
   5   1   3        0.24        0.44      0.09 o 
   6   1   3       19.93       20.90      0.45 o 
   7   1   3        1.99        2.09      0.11 o 
  -7   2   3       17.17       15.10      0.38 o 
  -6   2   3        6.59        7.01      0.28 o 
  -5   2   3      132.68      136.89      1.16 o 
  -4   2   3       37.53       40.19      0.56 o 
  -3   2   3      220.97      264.33      1.25 o 
  -2   2   3      151.64      146.97      0.81 o 
   3   2   3       33.71       29.93      0.48 o 
   4   2   3      262.50      249.47      1.55 o 
   5   2   3       45.34       45.12      0.69 o 
   6   2   3        7.00        7.44      0.27 o 
  -7   3   3        8.78       10.56      0.30 o 
  -6   3   3       10.32       10.03      0.33 o 
  -5   3   3       16.22       13.61      0.38 o 
  -4   3   3       60.47       58.20      0.71 o 
  -3   3   3      176.67      176.29      1.10 o 
   4   3   3       18.24       16.41      0.42 o 
   5   3   3        0.31        0.26      0.09 o 
   6   3   3       19.19       17.02      0.38 o 
  -7   4   3        3.22        3.01      0.15 o 
  -6   4   3        2.84        2.93      0.19 o 
  -5   4   3       21.14       19.84      0.46 o 
  -4   4   3       26.57       27.44      0.52 o 
   5   4   3       30.49       29.63      0.55 o 
   6   4   3        9.69        9.76      0.27 o 
  -6   5   3        2.06        1.87      0.14 o 
  -5   5   3       14.65       13.77      0.39 o 
   6   5   3        0.73        0.71      0.08 o 
  -6   6   3        0.78        0.68      0.09 o 
  -5   6   3        0.89        1.01      0.12 o 
  -3  -9   4        0.94        0.70      0.08 o 
  -2  -9   4        2.51        2.47      0.60 o 
  -1  -9   4        1.37        1.21      0.15 o 
   0  -9   4       12.53       11.21      1.75 o 
   1  -9   4        4.80        3.40      0.59 o 
   2  -9   4        0.44        0.22      0.05 o 
  -4  -8   4        4.42        3.94      0.52 o 
  -3  -8   4        7.13        5.56      0.71 o 
  -2  -8   4        1.71        0.83      0.12 o 
  -1  -8   4        0.81        0.70      0.11 o 
   0  -8   4       40.62       37.64      4.28 o 
   1  -8   4       11.66        9.81      1.17 o 
   2  -8   4       14.99       14.34      1.69 o 
   3  -8   4        2.18        2.33      0.20 o 
  -5  -7   4        3.64        2.58      0.36 o 
  -4  -7   4        4.82        3.85      0.19 o 
  -3  -7   4       12.41       12.63      0.26 o 
  -2  -7   4       52.25       54.40      3.62 o 
  -1  -7   4       13.29       12.74      1.26 o 
   0  -7   4      111.60       98.02     11.63 o 
   1  -7   4       13.81       10.85      1.52 o 
   2  -7   4       18.46       16.97      2.65 o 
   3  -7   4        5.26        4.04      0.57 o 
   4  -7   4       11.70       10.47      0.55 o 
  -6  -6   4        2.41        2.39      0.15 o 
  -5  -6   4       21.77       21.91      0.47 o 
  -4  -6   4        1.83        1.26      0.23 o 
  -3  -6   4        1.76        0.95      0.15 o 
  -2  -6   4       18.77       16.18      0.79 o 
  -1  -6   4        6.97        6.02      0.69 o 
   0  -6   4       26.16       28.59      1.79 o 
   1  -6   4       48.42       41.65      4.82 o 
   2  -6   4       44.36       37.49      3.43 o 
   3  -6   4        9.64        7.19      0.28 o 
   4  -6   4        1.54        1.28      0.26 o 
   5  -6   4        5.87        5.33      0.14 o 
  -6  -5   4        6.12        6.32      0.25 o 
  -5  -5   4        6.39        7.22      0.29 o 
  -4  -5   4       51.09       48.96      0.75 o 
  -3  -5   4       92.12       91.36      0.67 o 
  -2  -5   4       61.23       54.73      0.87 o 
  -1  -5   4       38.03       29.12      1.67 o 
   0  -5   4      158.45      145.57     10.38 o 
   1  -5   4       21.94       18.29      1.72 o 
   2  -5   4        4.06        3.49      0.29 o 
   3  -5   4        3.56        3.61      0.18 o 
   4  -5   4       16.91       13.69      0.49 o 
   5  -5   4        7.14        8.23      0.24 o 
  -7  -4   4       19.68       16.83      0.34 o 
  -6  -4   4       19.44       19.97      0.45 o 
  -5  -4   4       24.26       28.67      0.55 o 
  -4  -4   4       14.44       15.96      0.41 o 
  -3  -4   4       62.15       59.63      1.68 o 
  -2  -4   4       18.65       19.70      3.11 o 
  -1  -4   4      209.83      190.11      4.45 o 
   0  -4   4      186.37      187.76      9.19 o 
   1  -4   4       76.65       73.49      8.38 o 
   2  -4   4       94.99       89.39      8.94 o 
   3  -4   4       40.44       35.90      2.46 o 
   4  -4   4       87.34       73.91      4.23 o 
   5  -4   4       40.00       38.04      0.60 o 
   6  -4   4        7.44        7.41      0.21 o 
  -7  -3   4        4.46        4.36      0.20 o 
  -6  -3   4        5.27        5.53      0.25 o 
  -5  -3   4       18.89       15.21      0.41 o 
  -4  -3   4       93.32       91.71      0.91 o 
  -3  -3   4      346.73      323.28      1.55 o 
  -2  -3   4       45.47       40.21      1.73 o 
  -1  -3   4      181.03      174.73      5.10 o 
   0  -3   4      379.37      355.16     15.81 o 
   1  -3   4       24.34       14.43      1.68 o 
   2  -3   4      104.23       97.46      7.68 o 
   3  -3   4       42.41       39.32      2.35 o 
   4  -3   4       76.73       65.36      0.83 o 
   5  -3   4        9.09        8.85      0.31 o 
   6  -3   4       11.87       11.03      0.29 o 
  -7  -2   4        7.71        5.86      0.24 o 
  -6  -2   4       20.15       19.73      0.47 o 
  -5  -2   4       34.06       35.53      0.60 o 
  -4  -2   4       25.38       28.39      0.49 o 
  -3  -2   4        3.63        3.97      0.17 o 
  -2  -2   4      214.73      185.71      0.99 o 
  -1  -2   4      725.19      666.85     16.66 o 
   0  -2   4       26.03       30.06      0.34 o 
   1  -2   4      155.16      154.40     10.17 o 
   2  -2   4      232.36      222.11     10.55 o 
   3  -2   4      145.28      118.50      1.01 o 
   4  -2   4       33.96       32.26      0.58 o 
   5  -2   4       35.90       33.79      0.59 o 
   6  -2   4       17.96       16.77      0.37 o 
  -7  -1   4        2.20        2.24      0.16 o 
  -6  -1   4       36.56       38.12      0.64 o 
  -5  -1   4       17.45       15.56      0.39 o 
  -4  -1   4       94.71       92.13      0.85 o 
  -3  -1   4     1122.35     1068.03      2.55 o 
  -2  -1   4       33.94       34.06      0.40 o 
  -1  -1   4        2.60        4.99      0.15 o 
   0  -1   4      102.41       98.11      0.68 o 
   1  -1   4     1247.66     1093.86     24.37 o 
   2  -1   4      163.81      154.12      0.98 o 
   3  -1   4       11.04       12.14      0.32 o 
   4  -1   4       83.99       75.59      0.87 o 
   5  -1   4       28.55       26.66      0.54 o 
   6  -1   4       29.48       29.80      0.50 o 
  -7   0   4        2.23        2.13      0.15 o 
  -6   0   4        0.26        0.34      0.09 o 
  -5   0   4       84.93       81.21      0.88 o 
  -4   0   4        5.59        7.13      0.24 o 
  -3   0   4       30.07       41.50      0.49 o 
  -2   0   4      423.04      403.90      1.34 o 
  -1   0   4     4331.77     3632.64      7.23 o 
   0   0   4       10.87       10.47      0.20 o 
   1   0   4       16.98       21.99      0.32 o 
   2   0   4      163.19      146.93      0.94 o 
   3   0   4      209.57      188.45      1.23 o 
   4   0   4      307.08      304.79      1.74 o 
   5   0   4        3.31        3.01      0.19 o 
   6   0   4       41.32       41.53      0.61 o 
  -7   1   4        2.17        2.01      0.15 o 
  -6   1   4       34.47       35.45      0.62 o 
  -5   1   4       16.69       15.56      0.39 o 
  -4   1   4      100.11      101.64      0.89 o 
  -3   1   4     1044.87      994.78      2.47 o 
  -2   1   4       31.13       31.78      0.38 o 
  -1   1   4        2.04        5.90      0.16 o 
   2   1   4      150.69      155.47      0.99 o 
   3   1   4       13.75       15.62      0.36 o 
   4   1   4       78.94       73.62      0.86 o 
   5   1   4       26.57       25.35      0.52 o 
   6   1   4       27.10       27.12      0.48 o 
  -7   2   4        9.72        7.44      0.26 o 
  -6   2   4       25.54       24.37      0.52 o 
  -5   2   4       32.29       35.06      0.59 o 
  -4   2   4       25.33       27.81      0.48 o 
  -3   2   4        6.54        8.57      0.24 o 
  -2   2   4      216.52      193.30      1.00 o 
   3   2   4      138.50      124.74      1.04 o 
   4   2   4       35.60       37.66      0.62 o 
   5   2   4       32.71       31.04      0.57 o 
   6   2   4       17.28       16.33      0.37 o 
  -7   3   4        5.62        5.33      0.22 o 
  -6   3   4        4.24        4.10      0.22 o 
  -5   3   4       17.84       15.12      0.40 o 
  -4   3   4       91.13       88.75      0.89 o 
  -3   3   4      373.02      378.44      1.68 o 
   4   3   4       67.35       63.82      0.82 o 
   5   3   4       10.00       10.96      0.34 o 
   6   3   4       11.97       11.34      0.29 o 
  -7   4   4       18.66       15.69      0.33 o 
  -6   4   4       19.03       18.92      0.43 o 
  -5   4   4       26.81       31.38      0.58 o 
  -4   4   4       11.03       13.19      0.37 o 
   5   4   4       39.28       40.55      0.61 o 
   6   4   4        6.43        6.68      0.21 o 
  -6   5   4        5.88        5.79      0.23 o 
  -5   5   4        8.62        8.66      0.31 o 
  -6   6   4        2.39        2.46      0.14 o 
  -5   6   4       19.62       17.50      0.41 o 
  -3  -9   5        0.13        0.04      0.04 o 
  -2  -9   5        8.14        8.28      1.30 o 
  -1  -9   5        0.77        0.51      0.06 o 
   0  -9   5        1.31        0.87      0.14 o 
   1  -9   5        3.15        3.09      0.26 o 
  -4  -8   5        0.16        0.13      0.04 o 
  -3  -8   5        3.06        2.17      0.11 o 
  -2  -8   5        4.96        4.38      0.15 o 
  -1  -8   5        5.65        5.33      0.17 o 
   0  -8   5        9.79        8.13      0.21 o 
   1  -8   5        2.00        1.49      0.11 o 
   2  -8   5        0.25        0.13      0.06 o 
   3  -8   5        3.37        4.05      0.33 o 
  -5  -7   5        2.66        2.50      0.12 o 
  -4  -7   5       11.35       11.16      0.38 o 
  -3  -7   5        9.82        9.97      0.23 o 
  -2  -7   5       12.56       13.59      0.47 o 
  -1  -7   5       32.64       32.08      0.45 o 
   0  -7   5       32.81       27.66      0.72 o 
   1  -7   5       10.62        9.45      0.68 o 
   2  -7   5        8.06        8.17      0.21 o 
   3  -7   5        1.08        0.86      0.08 o 
   4  -7   5       10.48       10.39      0.57 o 
  -6  -6   5        0.77        0.97      0.09 o 
  -5  -6   5        4.77        4.76      0.22 o 
  -4  -6   5        4.48        5.05      0.22 o 
  -3  -6   5      107.93      102.45      1.66 o 
  -2  -6   5        7.42        6.83      0.56 o 
  -1  -6   5      122.98      119.40      0.79 o 
   0  -6   5       68.92       74.28      1.97 o 
   1  -6   5       18.04       19.89      0.75 o 
   2  -6   5       22.48       21.14      1.50 o 
   3  -6   5       10.80       10.28      0.63 o 
   4  -6   5       11.76       11.97      0.65 o 
  -6  -5   5        4.13        4.10      0.20 o 
  -5  -5   5       25.91       23.31      0.49 o 
  -4  -5   5        1.38        2.17      0.13 o 
  -3  -5   5       82.80       88.34      0.67 o 
  -2  -5   5      239.11      243.82      5.31 o 
  -1  -5   5        8.46        8.24      0.20 o 
   0  -5   5       76.90       68.10      2.01 o 
   1  -5   5       32.48       27.68      1.60 o 
   2  -5   5       43.14       45.45      2.32 o 
   3  -5   5        7.53        6.61      0.19 o 
   4  -5   5       33.89       30.77      1.38 o 
   5  -5   5        1.77        1.63      0.08 o 
  -7  -4   5        9.43        8.77      0.25 o 
  -6  -4   5        9.78       11.88      0.34 o 
  -5  -4   5        3.64        4.56      0.24 o 
  -4  -4   5       47.66       47.90      0.70 o 
  -3  -4   5       54.31       53.79      0.50 o 
  -2  -4   5       49.34       42.24      0.42 o 
  -1  -4   5      132.16      125.33      2.82 o 
   0  -4   5       67.58       67.43      2.35 o 
   1  -4   5        1.90        3.53      0.60 o 
   2  -4   5       14.29       12.57      1.91 o 
   3  -4   5       85.40       69.44      4.50 o 
   4  -4   5       10.05        9.82      0.67 o 
   5  -4   5        7.12        6.28      0.23 o 
  -7  -3   5        6.30        6.44      0.23 o 
  -6  -3   5       11.03       11.04      0.34 o 
  -5  -3   5       43.04       38.74      0.64 o 
  -4  -3   5      115.10      115.07      1.04 o 
  -3  -3   5      152.35      151.31      1.11 o 
  -2  -3   5      119.95      117.14      0.90 o 
  -1  -3   5       46.83       42.48      0.37 o 
   0  -3   5      145.93      133.05      4.63 o 
   1  -3   5      674.33      612.73     36.21 o 
   2  -3   5       93.74       94.22      3.80 o 
   3  -3   5       14.54       11.87      0.64 o 
   4  -3   5      109.76      102.42      1.04 o 
   5  -3   5        9.45        8.86      0.29 o 
   6  -3   5        4.35        4.56      0.16 o 
  -7  -2   5        4.17        2.90      0.17 o 
  -6  -2   5       16.53       19.27      0.45 o 
  -5  -2   5        0.12        0.18      0.08 o 
  -4  -2   5       10.67        9.78      0.30 o 
  -3  -2   5       66.56       56.50      0.64 o 
  -2  -2   5       35.68       36.14      0.47 o 
  -1  -2   5      843.99      817.03     30.62 o 
   0  -2   5       86.33       81.04      3.18 o 
   1  -2   5       52.72       43.38      1.57 o 
   2  -2   5       93.74       84.17      2.78 o 
   3  -2   5      113.65       99.99      0.98 o 
   4  -2   5       53.52       43.53      0.68 o 
   5  -2   5       15.73       18.05      0.42 o 
   6  -2   5       15.35       15.31      0.31 o 
  -7  -1   5       18.88       19.03      0.42 o 
  -6  -1   5        1.71        2.03      0.17 o 
  -5  -1   5       13.07       14.17      0.38 o 
  -4  -1   5       88.35       86.08      0.85 o 
  -3  -1   5       81.73       81.60      0.74 o 
  -2  -1   5      154.64      152.87      0.92 o 
  -1  -1   5      177.49      210.61      1.03 o 
   0  -1   5      121.91      116.33      4.07 o 
   1  -1   5      823.80      729.93     11.03 o 
   2  -1   5       20.68       25.36      0.44 o 
   3  -1   5       50.31       49.12      0.67 o 
   4  -1   5       57.69       48.81      0.72 o 
   5  -1   5       34.86       32.56      0.57 o 
   6  -1   5       22.24       23.99      0.42 o 
  -7   0   5        2.31        2.00      0.15 o 
  -6   0   5       17.38       17.60      0.44 o 
  -5   0   5       11.16       11.25      0.34 o 
  -4   0   5       96.54      103.72      0.92 o 
  -3   0   5        5.74        3.35      0.16 o 
  -2   0   5       99.55       85.84      0.68 o 
  -1   0   5      821.21      689.12      1.85 o 
   0   0   5       23.66       18.87      0.31 o 
   1   0   5      102.35      107.67      0.80 o 
   2   0   5        7.58        7.78      0.25 o 
   3   0   5      343.84      307.07      1.68 o 
   4   0   5       11.51       11.74      0.35 o 
   5   0   5        0.04        0.08      0.08 o 
   6   0   5       26.91       24.24      0.42 o 
  -7   1   5       18.76       19.19      0.42 o 
  -6   1   5        3.31        3.40      0.21 o 
  -5   1   5       10.95       12.12      0.36 o 
  -4   1   5       87.24       83.28      0.84 o 
  -3   1   5      103.18      104.34      0.83 o 
  -2   1   5      154.26      146.39      0.90 o 
  -1   1   5      178.52      180.70      0.96 o 
   2   1   5       16.64       19.07      0.38 o 
   3   1   5       49.92       48.81      0.67 o 
   4   1   5       55.91       47.51      0.71 o 
   5   1   5       37.33       35.57      0.60 o 
   6   1   5       20.42       22.34      0.39 o 
  -7   2   5        4.19        2.72      0.17 o 
  -6   2   5       15.96       17.40      0.44 o 
  -5   2   5        1.01        0.47      0.10 o 
  -4   2   5        9.77        9.76      0.30 o 
  -3   2   5       75.96       66.04      0.69 o 
  -2   2   5       49.41       47.41      0.54 o 
   3   2   5      100.67       91.37      0.94 o 
   4   2   5       46.62       39.05      0.65 o 
   5   2   5       14.33       15.76      0.40 o 
   6   2   5       16.21       16.87      0.33 o 
  -7   3   5        5.58        5.33      0.21 o 
  -6   3   5       12.66       12.42      0.36 o 
  -5   3   5       47.22       43.17      0.68 o 
  -4   3   5      122.98      118.17      1.06 o 
  -3   3   5      160.26      155.77      1.12 o 
   4   3   5      107.48      110.32      1.08 o 
   5   3   5       10.38       10.52      0.32 o 
   6   3   5        3.06        3.43      0.14 o 
  -7   4   5        9.87        8.67      0.24 o 
  -6   4   5       11.49       12.34      0.35 o 
  -5   4   5        3.10        3.66      0.21 o 
  -4   4   5       51.38       50.83      0.72 o 
   5   4   5        7.37        6.65      0.24 o 
  -6   5   5        3.83        3.94      0.19 o 
  -5   5   5       22.61       19.42      0.45 o 
  -6   6   5        1.01        0.93      0.09 o 
  -5   6   5        6.16        6.65      0.25 o 
  -2  -9   6        5.79        6.99      0.56 o 
  -1  -9   6        0.22        0.18      0.04 o 
   0  -9   6        2.92        2.66      0.23 o 
  -4  -8   6        3.70        4.63      0.62 o 
  -3  -8   6        6.77        6.91      0.47 o 
  -2  -8   6        1.81        1.33      0.09 o 
  -1  -8   6        0.88        0.75      0.08 o 
   0  -8   6        7.00        7.31      0.48 o 
   1  -8   6        4.34        3.40      0.22 o 
   2  -8   6        7.25        5.72      0.70 o 
  -5  -7   6        3.01        3.02      0.15 o 
  -4  -7   6        2.23        1.78      0.23 o 
  -3  -7   6        0.26        0.67      0.08 o 
  -2  -7   6       29.83       32.92      3.11 o 
  -1  -7   6       10.58        9.38      0.72 o 
   0  -7   6        7.81        7.02      0.88 o 
   1  -7   6        0.16        0.08      0.08 o 
   2  -7   6       22.16       23.46      1.94 o 
   3  -7   6        6.90        5.90      0.79 o 
  -6  -6   6        1.67        2.62      0.13 o 
  -5  -6   6        3.53        4.31      0.21 o 
  -4  -6   6        2.56        1.86      0.19 o 
  -3  -6   6       36.37       33.70      2.54 o 
  -2  -6   6       46.90       46.03      3.24 o 
  -1  -6   6       12.20       13.83      0.28 o 
   0  -6   6       15.74       19.57      1.61 o 
   1  -6   6       24.89       23.24      1.75 o 
   2  -6   6        6.27        4.45      0.36 o 
   3  -6   6       11.77       10.46      0.66 o 
   4  -6   6       12.49       13.59      0.91 o 
  -6  -5   6        1.72        1.41      0.12 o 
  -5  -5   6        9.31        8.53      0.30 o 
  -4  -5   6       15.13       18.89      0.32 o 
  -3  -5   6       22.90       26.09      1.39 o 
  -2  -5   6       65.76       65.65      3.34 o 
  -1  -5   6       57.53       55.74      2.99 o 
   0  -5   6       70.78       67.07      5.12 o 
   1  -5   6       84.77       74.54      3.31 o 
   2  -5   6      136.51      130.08      5.88 o 
   3  -5   6        1.75        1.82      0.47 o 
   4  -5   6       19.94       18.19      0.92 o 
  -7  -4   6        1.41        1.17      0.09 o 
  -6  -4   6       12.34       12.76      0.35 o 
  -5  -4   6        1.48        1.54      0.15 o 
  -4  -4   6       16.55       17.48      0.43 o 
  -3  -4   6      282.22      270.02      8.26 o 
  -2  -4   6       55.42       50.21      3.12 o 
  -1  -4   6        8.11        8.08      0.51 o 
   0  -4   6       96.05       87.19      4.84 o 
   1  -4   6       85.75       84.63      4.63 o 
   2  -4   6       53.73       49.38      3.16 o 
   3  -4   6       53.34       54.10      1.96 o 
   4  -4   6       19.95       19.88      0.65 o 
   5  -4   6        9.53        9.47      0.25 o 
  -7  -3   6        3.62        3.26      0.16 o 
  -6  -3   6        1.12        0.50      0.12 o 
  -5  -3   6       13.24       10.59      0.35 o 
  -4  -3   6       88.97       86.52      0.93 o 
  -3  -3   6       91.15       96.77      0.93 o 
  -2  -3   6        5.75        6.97      1.31 o 
  -1  -3   6      164.14      149.06     10.30 o 
   0  -3   6       58.10       57.97      2.98 o 
   1  -3   6      185.47      161.32      6.72 o 
   2  -3   6       30.05       30.34      0.68 o 
   3  -3   6       24.75       24.39      0.48 o 
   4  -3   6        5.97        7.15      0.28 o 
   5  -3   6       20.82       20.36      0.40 o 
  -7  -2   6       11.41       10.58      0.30 o 
  -6  -2   6       37.87       37.37      0.62 o 
  -5  -2   6       17.37       17.30      0.44 o 
  -4  -2   6       56.99       53.61      0.71 o 
  -3  -2   6       68.98       62.71      0.72 o 
  -2  -2   6      149.66      141.88      1.01 o 
  -1  -2   6       76.44       74.82      4.10 o 
   0  -2   6       30.04       28.32      0.87 o 
   1  -2   6      145.45      135.35      5.73 o 
   2  -2   6        0.42        4.86      3.41 o 
   3  -2   6      359.04      324.53      1.84 o 
   4  -2   6        7.63        8.80      0.31 o 
   5  -2   6        2.28        2.25      0.16 o 
  -7  -1   6        2.09        2.40      0.16 o 
  -6  -1   6        0.33        0.44      0.10 o 
  -5  -1   6        6.48        4.93      0.24 o 
  -4  -1   6      313.46      292.59      1.63 o 
  -3  -1   6      214.37      191.83      1.22 o 
  -2  -1   6       36.24       34.03      0.48 o 
  -1  -1   6      162.35      183.32      1.08 o 
   0  -1   6       30.15       22.84      1.02 o 
   1  -1   6      368.92      329.68      1.11 o 
   2  -1   6      156.81      155.50      1.17 o 
   3  -1   6        1.50        1.31      0.14 o 
   4  -1   6        1.04        0.93      0.13 o 
   5  -1   6       52.50       50.85      0.67 o 
  -7   0   6       20.54       19.96      0.42 o 
  -6   0   6       36.32       34.86      0.61 o 
  -5   0   6        4.56        5.14      0.24 o 
  -4   0   6        0.51        0.83      0.11 o 
  -3   0   6       25.37       23.41      0.42 o 
  -2   0   6       17.65       24.78      0.40 o 
  -1   0   6       55.15       46.00      0.53 o 
   0   0   6       35.51       37.01      0.49 o 
   1   0   6       30.21       30.60      0.48 o 
   2   0   6       14.28       13.51      0.35 o 
   3   0   6      157.70      155.18      1.25 o 
   4   0   6        4.00        3.63      0.21 o 
   5   0   6        0.39        0.18      0.09 o 
  -7   1   6        1.91        1.97      0.14 o 
  -6   1   6        0.74        0.57      0.10 o 
  -5   1   6        6.47        5.50      0.25 o 
  -4   1   6      318.86      297.18      1.65 o 
  -3   1   6      219.23      195.95      1.23 o 
  -2   1   6       46.18       39.88      0.52 o 
  -1   1   6      155.62      151.75      0.99 o 
   2   1   6      152.51      156.80      1.18 o 
   3   1   6        0.83        0.58      0.12 o 
   4   1   6        0.27        0.48      0.10 o 
   5   1   6       55.81       54.76      0.70 o 
  -7   2   6        9.74        8.90      0.27 o 
  -6   2   6       37.43       35.67      0.61 o 
  -5   2   6       16.69       16.66      0.42 o 
  -4   2   6       62.02       60.49      0.76 o 
  -3   2   6       74.18       66.02      0.73 o 
  -2   2   6      160.79      129.38      0.97 o 
   3   2   6      360.67      356.48      1.93 o 
   4   2   6        6.72        8.41      0.30 o 
   5   2   6        2.09        2.39      0.16 o 
  -7   3   6        3.71        3.05      0.16 o 
  -6   3   6        1.33        0.85      0.12 o 
  -5   3   6       12.22        9.93      0.33 o 
  -4   3   6       79.49       78.21      0.89 o 
  -3   3   6       82.23       81.77      0.85 o 
   4   3   6        5.28        6.54      0.27 o 
   5   3   6       21.92       22.81      0.43 o 
  -7   4   6        1.60        1.35      0.10 o 
  -6   4   6       10.11       10.62      0.31 o 
  -5   4   6        1.07        1.15      0.14 o 
  -4   4   6       16.24       16.21      0.42 o 
   5   4   6        9.27        9.18      0.25 o 
  -6   5   6        2.22        1.83      0.13 o 
  -5   5   6       11.85       10.62      0.33 o 
  -6   6   6        2.15        2.70      0.13 o 
  -5   6   6        3.27        3.57      0.19 o 
  -3  -8   7       10.24       11.69      1.28 o 
  -2  -8   7        3.38        4.07      0.53 o 
  -1  -8   7        4.34        6.03      0.69 o 
   0  -8   7        7.44        9.82      1.19 o 
   1  -8   7        1.43        1.72      0.09 o 
  -4  -7   7        0.12        0.53      0.12 o 
  -3  -7   7       11.35       14.56      1.07 o 
  -2  -7   7        0.30        0.38      0.07 o 
  -1  -7   7        1.39        0.98      0.11 o 
   0  -7   7        0.26        0.60      0.08 o 
   1  -7   7        5.06        4.96      0.46 o 
   2  -7   7       28.51       30.58      2.84 o 
  -5  -6   7        1.66        2.71      0.15 o 
  -4  -6   7        2.95        3.45      0.44 o 
  -3  -6   7       32.90       35.96      3.30 o 
  -2  -6   7        1.60        1.31      0.26 o 
  -1  -6   7        5.86        5.43      0.62 o 
   0  -6   7       10.78       10.38      0.57 o 
   1  -6   7       35.35       32.42      2.62 o 
   2  -6   7       13.13       10.07      0.86 o 
   3  -6   7        1.70        1.03      0.15 o 
  -6  -5   7        6.63        6.21      0.22 o 
  -5  -5   7       13.43       11.57      0.34 o 
  -4  -5   7        0.61        1.27      0.24 o 
  -3  -5   7       19.22       22.00      2.57 o 
  -2  -5   7       47.67       50.57      4.89 o 
  -1  -5   7       38.68       36.87      3.73 o 
   0  -5   7       43.37       43.98      2.39 o 
   1  -5   7       35.69       38.29      1.90 o 
   2  -5   7       13.14       15.96      0.99 o 
   3  -5   7        5.84        5.32      0.38 o 
   4  -5   7       14.72       14.02      0.21 o 
  -6  -4   7        5.07        5.73      0.23 o 
  -5  -4   7        8.39        8.51      0.31 o 
  -4  -4   7        3.02        2.61      0.19 o 
  -3  -4   7        8.30        9.08      0.67 o 
  -2  -4   7       76.47       82.42      6.67 o 
  -1  -4   7       33.43       34.82      3.09 o 
   0  -4   7       13.98       12.59      0.93 o 
   1  -4   7      127.47      128.22      6.08 o 
   2  -4   7       46.14       43.96      3.32 o 
   3  -4   7       13.46       13.93      1.26 o 
   4  -4   7       16.09       17.40      0.45 o 
  -7  -3   7        0.93        0.67      0.09 o 
  -6  -3   7        2.35        2.35      0.16 o 
  -5  -3   7        2.16        0.96      0.13 o 
  -4  -3   7       51.50       54.99      0.76 o 
  -3  -3   7       91.47       96.88      0.98 o 
  -2  -3   7       14.11       12.92      0.73 o 
  -1  -3   7       56.04       53.16      4.35 o 
   0  -3   7       82.92       86.72      6.18 o 
   1  -3   7      167.43      161.76     10.82 o 
   2  -3   7      113.54      119.40      7.21 o 
   3  -3   7       19.28       16.54      0.43 o 
   4  -3   7        5.81        5.36      0.24 o 
   5  -3   7       23.64       23.38      0.36 o 
  -7  -2   7        9.70       10.21      0.28 o 
  -6  -2   7       16.43       16.78      0.42 o 
  -5  -2   7       11.40       12.20      0.36 o 
  -4  -2   7       58.14       57.23      0.77 o 
  -3  -2   7       86.40       89.31      0.91 o 
  -2  -2   7      214.03      227.29      1.39 o 
  -1  -2   7       90.77       81.54      5.92 o 
   0  -2   7       50.39       52.16      3.76 o 
   1  -2   7      142.22      137.76     10.70 o 
   2  -2   7       51.43       54.43      0.95 o 
   3  -2   7       14.45       13.99      0.39 o 
   4  -2   7       11.14       10.38      0.33 o 
   5  -2   7       10.86       10.69      0.28 o 
  -7  -1   7        2.32        2.55      0.15 o 
  -6  -1   7        2.18        1.88      0.16 o 
  -5  -1   7        4.19        3.15      0.20 o 
  -4  -1   7      148.51      140.29      1.19 o 
  -3  -1   7       78.48       68.89      0.78 o 
  -2  -1   7        5.28        5.71      0.22 o 
  -1  -1   7       40.34       34.97      0.52 o 
   0  -1   7      351.96      331.20     12.03 o 
   1  -1   7      150.56      141.35      4.44 o 
   2  -1   7       39.90       38.98      0.63 o 
   3  -1   7       48.74       47.48      0.71 o 
   4  -1   7        0.29        0.36      0.10 o 
   5  -1   7       44.48       46.94      0.59 o 
  -7   0   7        4.70        4.44      0.19 o 
  -6   0   7       19.65       20.80      0.47 o 
  -5   0   7       16.83       18.36      0.45 o 
  -4   0   7       82.12       78.06      0.88 o 
  -3   0   7        1.97        2.90      0.17 o 
  -2   0   7      679.17      617.23      2.21 o 
  -1   0   7       83.71       73.39      0.75 o 
   0   0   7       34.98       37.73      0.55 o 
   1   0   7      406.67      387.52      1.85 o 
   2   0   7       19.35       18.77      0.44 o 
   3   0   7       81.16       82.92      0.94 o 
   4   0   7        6.63        5.81      0.26 o 
   5   0   7        7.64        7.66      0.24 o 
  -7   1   7        2.30        2.38      0.15 o 
  -6   1   7        2.78        2.33      0.18 o 
  -5   1   7        5.00        4.00      0.23 o 
  -4   1   7      147.83      140.83      1.18 o 
  -3   1   7       75.14       62.77      0.74 o 
  -2   1   7        7.97        8.49      0.26 o 
  -1   1   7       35.67       25.51      0.45 o 
   2   1   7       48.91       48.69      0.70 o 
   3   1   7       48.30       47.02      0.71 o 
   4   1   7        0.19        0.36      0.09 o 
   5   1   7       47.25       52.49      0.61 o 
  -7   2   7       10.47       10.59      0.28 o 
  -6   2   7       15.34       15.60      0.40 o 
  -5   2   7       11.78       10.49      0.35 o 
  -4   2   7       52.30       48.75      0.70 o 
  -3   2   7       73.12       66.54      0.78 o 
  -2   2   7      190.99      158.66      1.16 o 
   3   2   7       21.51       20.15      0.47 o 
   4   2   7       11.27       10.67      0.32 o 
   5   2   7       10.36       10.35      0.26 o 
  -7   3   7        0.82        0.71      0.08 o 
  -6   3   7        1.79        1.79      0.15 o 
  -5   3   7        4.03        2.10      0.17 o 
  -4   3   7       42.85       41.64      0.66 o 
  -3   3   7       89.56       78.33      0.88 o 
   4   3   7        5.04        5.04      0.22 o 
   5   3   7       23.95       23.76      0.36 o 
  -6   4   7        6.83        7.34      0.26 o 
  -5   4   7        8.82        8.45      0.30 o 
  -4   4   7        4.42        3.11      0.20 o 
  -6   5   7        7.56        6.50      0.22 o 
  -5   5   7       13.83       10.84      0.32 o 
  -5   6   7        2.12        2.53      0.15 o 
  -2  -8   8        1.19        0.92      0.11 o 
  -1  -8   8        4.32        6.08      0.87 o 
   0  -8   8        2.85        3.38      0.50 o 
  -4  -7   8        7.41        9.79      0.82 o 
  -3  -7   8        7.58       11.04      1.62 o 
  -2  -7   8        3.06        3.22      0.43 o 
  -1  -7   8       29.09       30.99      4.60 o 
   0  -7   8        1.53        1.34      0.10 o 
   1  -7   8        5.23        7.96      1.30 o 
  -5  -6   8        1.19        1.61      0.12 o 
  -4  -6   8       10.95       12.33      1.48 o 
  -3  -6   8        7.68        7.27      0.46 o 
  -2  -6   8        0.79        1.31      0.32 o 
  -1  -6   8       17.04       21.37      2.85 o 
   0  -6   8        0.07        0.24      0.06 o 
   1  -6   8       31.98       32.84      4.37 o 
   2  -6   8        3.61        4.35      0.53 o 
  -6  -5   8        6.82        7.78      0.21 o 
  -5  -5   8        8.93       10.42      0.31 o 
  -4  -5   8       18.90       26.55      0.52 o 
  -3  -5   8       21.24       25.57      3.07 o 
  -2  -5   8        8.62        9.34      1.13 o 
  -1  -5   8       34.73       34.62      4.28 o 
   0  -5   8       12.40       14.23      1.49 o 
   1  -5   8       20.96       21.36      2.27 o 
   2  -5   8       12.78       14.20      1.01 o 
   3  -5   8       10.33       10.67      0.77 o 
  -6  -4   8       14.53       15.45      0.34 o 
  -5  -4   8        2.27        1.74      0.15 o 
  -4  -4   8        7.10        7.60      0.29 o 
  -3  -4   8       75.58       79.45      6.64 o 
  -2  -4   8       31.39       36.92      4.35 o 
  -1  -4   8        7.09        9.61      1.24 o 
   0  -4   8        9.41       11.05      3.42 o 
   1  -4   8       15.77       17.77      1.30 o 
   2  -4   8       14.01       11.82      0.80 o 
   3  -4   8        2.45        2.01      0.10 o 
   4  -4   8        9.01       10.11      0.17 o 
  -6  -3   8        5.60        4.39      0.20 o 
  -5  -3   8       28.61       27.75      0.53 o 
  -4  -3   8       53.00       53.43      0.76 o 
  -3  -3   8       17.98       19.25      0.46 o 
  -2  -3   8        7.72        9.30      0.89 o 
  -1  -3   8       53.38       56.36      6.60 o 
   0  -3   8       90.56       91.44      8.03 o 
   1  -3   8       73.48       71.26      6.22 o 
   2  -3   8        8.02        8.62      0.65 o 
   3  -3   8       23.76       22.50      0.33 o 
   4  -3   8        9.48        9.01      0.25 o 
  -7  -2   8        5.43        6.09      0.19 o 
  -6  -2   8        9.95       11.16      0.32 o 
  -5  -2   8        2.25        2.46      0.17 o 
  -4  -2   8       31.37       29.55      0.57 o 
  -3  -2   8       40.41       36.81      0.62 o 
  -2  -2   8       81.44       99.53      0.98 o 
  -1  -2   8        0.78        0.44      0.07 o 
   0  -2   8       59.85       54.33      5.08 o 
   1  -2   8       18.11       20.41      1.45 o 
   2  -2   8       45.27       43.28      1.78 o 
   3  -2   8       22.16       22.71      0.48 o 
   4  -2   8       13.39       13.81      0.33 o 
  -7  -1   8        1.81        1.54      0.12 o 
  -6  -1   8        1.09        0.85      0.11 o 
  -5  -1   8        7.84        7.00      0.28 o 
  -4  -1   8       18.11       17.56      0.43 o 
  -3  -1   8       10.52       10.46      0.33 o 
  -2  -1   8        2.36        2.44      0.17 o 
  -1  -1   8       34.82       37.00      0.59 o 
   0  -1   8      388.94      384.40     26.03 o 
   1  -1   8      337.81      349.29      7.47 o 
   2  -1   8       13.04       14.10      0.39 o 
   3  -1   8       26.90       26.73      0.53 o 
   4  -1   8        8.00        8.03      0.27 o 
  -7   0   8        6.03        5.92      0.21 o 
  -6   0   8       26.10       25.32      0.50 o 
  -5   0   8        0.03        0.06      0.08 o 
  -4   0   8       11.40        9.95      0.33 o 
  -3   0   8       44.86       42.98      0.65 o 
  -2   0   8       97.53       83.18      0.87 o 
  -1   0   8        0.07        0.04      0.07 o 
   0   0   8        0.07        0.33      0.09 o 
   1   0   8        1.09        0.77      0.12 o 
   2   0   8      194.61      195.36      1.45 o 
   3   0   8       55.30       60.54      0.79 o 
   4   0   8       10.21       10.16      0.30 o 
  -7   1   8        1.82        1.45      0.11 o 
  -6   1   8        1.35        1.04      0.12 o 
  -5   1   8       11.41       10.27      0.34 o 
  -4   1   8       11.50       10.22      0.34 o 
  -3   1   8       10.53        9.40      0.31 o 
  -2   1   8        2.12        2.13      0.16 o 
  -1   1   8       36.36       34.15      0.56 o 
   2   1   8        9.95       10.95      0.35 o 
   3   1   8       25.79       29.92      0.57 o 
   4   1   8        8.49        8.06      0.27 o 
  -7   2   8        5.45        5.77      0.19 o 
  -6   2   8       10.71       11.05      0.32 o 
  -5   2   8        2.25        2.44      0.18 o 
  -4   2   8       30.40       26.82      0.54 o 
  -3   2   8       45.62       35.76      0.61 o 
  -2   2   8       77.65       75.79      0.86 o 
   3   2   8       21.41       22.68      0.48 o 
   4   2   8       14.01       14.58      0.35 o 
  -6   3   8        6.63        5.09      0.22 o 
  -5   3   8       30.12       26.54      0.52 o 
  -4   3   8       66.15       56.13      0.78 o 
  -3   3   8       20.58       17.52      0.44 o 
   4   3   8        8.92        8.35      0.25 o 
  -6   4   8       14.45       14.25      0.32 o 
  -5   4   8        2.08        1.41      0.13 o 
  -4   4   8        6.18        4.86      0.24 o 
  -6   5   8        6.36        6.05      0.19 o 
  -5   5   8        8.91        9.07      0.28 o 
  -4   5   8       19.51       20.31      0.45 o 
  -5   6   8        1.48        1.75      0.11 o 
  -3  -7   9        7.03        8.46      0.78 o 
  -2  -7   9        5.13        5.91      0.72 o 
  -1  -7   9        7.30        6.52      1.12 o 
   0  -7   9        2.15        2.22      0.28 o 
  -4  -6   9        4.70        4.88      0.53 o 
  -3  -6   9        2.40        1.96      0.23 o 
  -2  -6   9       12.25       14.31      1.73 o 
  -1  -6   9       15.86       20.07      2.05 o 
   0  -6   9        3.64        4.62      0.39 o 
   1  -6   9       17.08       17.60      1.20 o 
   2  -6   9        0.88        2.10      0.21 o 
  -5  -5   9        1.09        1.90      0.13 o 
  -4  -5   9        7.07       10.45      0.31 o 
  -3  -5   9        6.32        7.88      0.71 o 
  -2  -5   9        5.53        6.27      0.38 o 
  -1  -5   9       19.27       18.09      1.78 o 
   0  -5   9       12.94       14.05      1.11 o 
   1  -5   9       41.76       49.38      5.00 o 
   2  -5   9        7.24        9.72      0.57 o 
  -6  -4   9        3.43        4.49      0.17 o 
  -5  -4   9        1.94        1.97      0.14 o 
  -4  -4   9       22.81       24.59      0.49 o 
  -3  -4   9        5.96        5.52      0.40 o 
  -2  -4   9       65.77       70.12      8.19 o 
  -1  -4   9       44.72       49.31      5.07 o 
   0  -4   9       17.96       14.97      1.40 o 
   1  -4   9       21.62       21.31      0.92 o 
   2  -4   9       13.41       13.07      0.48 o 
   3  -4   9        2.87        3.81      0.12 o 
  -6  -3   9        4.61        3.57      0.17 o 
  -5  -3   9        3.46        4.35      0.22 o 
  -4  -3   9       37.13       42.57      0.67 o 
  -3  -3   9        1.96        2.15      0.17 o 
  -2  -3   9        4.60        4.24      0.39 o 
  -1  -3   9       61.82       58.94      3.85 o 
   0  -3   9       61.96       66.71      5.71 o 
   1  -3   9        6.74        9.30      0.25 o 
   2  -3   9        2.57        3.62      0.14 o 
   3  -3   9       33.31       36.76      0.38 o 
  -6  -2   9        4.82        4.71      0.21 o 
  -5  -2   9        9.06        8.11      0.30 o 
  -4  -2   9        7.51        7.22      0.29 o 
  -3  -2   9       60.68       65.08      0.84 o 
  -2  -2   9       98.10      108.31      1.08 o 
  -1  -2   9       30.03       29.69      2.22 o 
   0  -2   9        3.63        4.17      0.58 o 
   1  -2   9       17.27       17.10      0.31 o 
   2  -2   9       42.29       41.02      0.46 o 
   3  -2   9        2.84        3.10      0.17 o 
   4  -2   9        5.46        6.10      0.19 o 
  -6  -1   9        3.35        3.54      0.19 o 
  -5  -1   9       31.52       32.57      0.58 o 
  -4  -1   9       29.62       27.66      0.55 o 
  -3  -1   9        2.81        3.43      0.21 o 
  -2  -1   9        0.05        0.23      0.09 o 
  -1  -1   9        2.05        1.73      0.15 o 
   0  -1   9       19.66       19.90      0.90 o 
   1  -1   9       44.82       52.50      0.53 o 
   2  -1   9        0.30        0.66      0.13 o 
   3  -1   9       20.92       22.87      0.46 o 
   4  -1   9       35.82       37.62      0.48 o 
  -7   0   9        4.86        4.76      0.17 o 
  -6   0   9       15.73       15.08      0.37 o 
  -5   0   9        0.02        0.00      0.09 o 
  -4   0   9       14.87       14.48      0.40 o 
  -3   0   9       45.21       42.79      0.67 o 
  -2   0   9      118.15      115.93      1.09 o 
  -1   0   9       11.55       13.48      0.38 o 
   0   0   9      148.47      155.29      1.27 o 
   1   0   9        5.96        6.00      0.27 o 
   2   0   9       36.17       37.31      0.62 o 
   3   0   9       11.41       13.33      0.35 o 
   4   0   9        1.19        0.81      0.09 o 
  -6   1   9        2.72        2.99      0.17 o 
  -5   1   9       27.29       27.14      0.53 o 
  -4   1   9       33.39       30.82      0.58 o 
  -3   1   9        2.43        3.02      0.19 o 
  -2   1   9        0.01        0.15      0.08 o 
  -1   1   9        3.00        2.79      0.19 o 
   2   1   9        0.25        0.04      0.09 o 
   3   1   9       20.95       23.47      0.45 o 
   4   1   9       33.06       34.60      0.46 o 
  -6   2   9        4.44        3.87      0.19 o 
  -5   2   9       10.11        8.93      0.31 o 
  -4   2   9        9.90        8.28      0.31 o 
  -3   2   9       58.02       56.45      0.78 o 
  -2   2   9      103.42       95.86      1.00 o 
   3   2   9        2.21        2.52      0.16 o 
   4   2   9        5.74        6.69      0.19 o 
  -6   3   9        4.38        3.08      0.16 o 
  -5   3   9        3.49        3.85      0.20 o 
  -4   3   9       32.34       31.92      0.58 o 
  -3   3   9        1.74        1.93      0.16 o 
  -6   4   9        3.07        3.82      0.16 o 
  -5   4   9        1.77        1.55      0.13 o 
  -4   4   9       22.06       18.74      0.43 o 
  -5   5   9        0.65        0.95      0.10 o 
  -4   5   9        7.05        7.72      0.27 o 
  -3  -6  10        4.96        5.45      0.61 o 
  -2  -6  10        1.31        1.79      0.37 o 
  -1  -6  10        5.05        6.08      0.67 o 
   0  -6  10        4.90        4.80      0.56 o 
  -4  -5  10        0.75        1.42      0.12 o 
  -3  -5  10        0.76        1.02      0.08 o 
  -2  -5  10        6.64        7.07      0.52 o 
  -1  -5  10        6.23        5.11      0.89 o 
   0  -5  10        5.89        5.94      0.70 o 
   1  -5  10       10.69       14.08      1.30 o 
  -5  -4  10        1.08        1.60      0.12 o 
  -4  -4  10       16.90       19.09      0.41 o 
  -3  -4  10        7.31        7.14      0.95 o 
  -2  -4  10       14.03       16.03      1.70 o 
  -1  -4  10        2.36        2.34      0.21 o 
   0  -4  10       15.83       17.28      1.97 o 
   1  -4  10       12.51       12.27      0.68 o 
   2  -4  10       12.53       11.91      0.43 o 
  -6  -3  10        2.98        2.74      0.13 o 
  -5  -3  10        7.56       10.30      0.30 o 
  -4  -3  10        2.90        3.93      0.21 o 
  -3  -3  10        3.66        3.83      0.22 o 
  -2  -3  10       37.24       35.56      3.30 o 
  -1  -3  10        4.50        6.86      0.68 o 
   0  -3  10       50.34       52.97      3.99 o 
   1  -3  10       15.04       17.12      0.89 o 
   2  -3  10        2.10        3.58      0.13 o 
  -6  -2  10        4.51        4.75      0.19 o 
  -5  -2  10        2.48        2.76      0.17 o 
  -4  -2  10       17.32       16.70      0.42 o 
  -3  -2  10        7.46        8.82      0.31 o 
  -2  -2  10       57.02       61.03      0.81 o 
  -1  -2  10       40.83       40.30      2.43 o 
   0  -2  10       24.03       28.24      1.54 o 
   1  -2  10        5.27        4.70      0.16 o 
   2  -2  10       49.95       55.23      0.49 o 
   3  -2  10        8.78       10.93      0.26 o 
  -6  -1  10        2.82        2.92      0.15 o 
  -5  -1  10       13.36       14.64      0.37 o 
  -4  -1  10        1.20        1.18      0.13 o 
  -3  -1  10        4.31        3.96      0.22 o 
  -2  -1  10        9.77       10.73      0.34 o 
  -1  -1  10        7.63        8.32      0.31 o 
   0  -1  10       92.67       94.82      3.30 o 
   1  -1  10        1.12        1.56      0.68 o 
   2  -1  10        0.30        0.49      0.11 o 
   3  -1  10        6.00        6.35      0.22 o 
  -6   0  10        5.17        5.35      0.20 o 
  -5   0  10        0.75        0.52      0.10 o 
  -4   0  10       10.90       11.59      0.36 o 
  -3   0  10       20.03       20.59      0.48 o 
  -2   0  10       70.06       68.13      0.85 o 
  -1   0  10        3.15        3.37      0.20 o 
   0   0  10       24.91       29.37      0.56 o 
   1   0  10        8.65        9.65      0.32 o 
   2   0  10       45.94       50.25      0.68 o 
   3   0  10       10.10        9.55      0.27 o 
  -6   1  10        2.65        2.79      0.15 o 
  -5   1  10       16.41       16.98      0.40 o 
  -4   1  10        0.59        0.64      0.11 o 
  -3   1  10        5.11        4.78      0.24 o 
  -2   1  10       11.46       11.01      0.35 o 
  -1   1  10        8.22        8.07      0.30 o 
   2   1  10        0.42        0.62      0.10 o 
   3   1  10        7.02        7.40      0.23 o 
  -6   2  10        4.88        4.90      0.18 o 
  -5   2  10        2.26        2.35      0.16 o 
  -4   2  10       17.15       14.49      0.39 o 
  -3   2  10        8.78        8.68      0.32 o 
  -2   2  10       56.23       52.40      0.75 o 
   3   2  10        9.31       12.19      0.28 o 
  -6   3  10        3.08        2.66      0.13 o 
  -5   3  10        5.99        8.11      0.26 o 
  -4   3  10        3.07        3.43      0.19 o 
  -3   3  10        3.90        3.22      0.19 o 
  -5   4  10        0.89        1.04      0.10 o 
  -4   4  10       16.79       14.44      0.35 o 
  -4   5  10        0.98        1.28      0.11 o 
  -3  -5  11        1.71        1.73      0.18 o 
  -2  -5  11       13.12       13.85      0.35 o 
  -1  -5  11        3.62        3.39      0.25 o 
   0  -5  11        1.29        1.39      0.07 o 
  -4  -4  11        0.54        0.44      0.08 o 
  -3  -4  11        1.91        3.27      0.17 o 
  -2  -4  11        5.51        6.66      0.38 o 
  -1  -4  11        6.94        8.28      0.19 o 
   0  -4  11       23.89       26.72      0.32 o 
   1  -4  11        3.10        2.12      0.09 o 
  -5  -3  11        3.67        4.73      0.18 o 
  -4  -3  11        5.52        6.63      0.24 o 
  -3  -3  11        0.23        0.12      0.07 o 
  -2  -3  11        0.65        0.51      0.07 o 
  -1  -3  11        0.90        1.20      0.09 o 
   0  -3  11        9.31       10.97      0.22 o 
   1  -3  11        5.23        7.38      0.17 o 
  -5  -2  11        2.07        2.35      0.15 o 
  -4  -2  11        2.03        2.26      0.15 o 
  -3  -2  11       24.76       27.34      0.52 o 
  -2  -2  11       10.90       12.14      0.35 o 
  -1  -2  11       27.34       26.09      0.36 o 
   0  -2  11       18.93       21.64      0.85 o 
   1  -2  11        9.17        9.45      0.35 o 
   2  -2  11       28.27       27.55      1.59 o 
  -5  -1  11       23.23       25.87      0.45 o 
  -4  -1  11        3.08        3.38      0.19 o 
  -3  -1  11        9.76        7.63      0.28 o 
  -2  -1  11       17.65       17.74      0.43 o 
  -1  -1  11        7.42        9.13      0.31 o 
   0  -1  11        6.86        5.99      0.40 o 
   1  -1  11        2.91        2.91      0.12 o 
   2  -1  11       16.86       20.57      0.37 o 
  -5   0  11        1.00        0.88      0.10 o 
  -4   0  11        6.44        6.82      0.25 o 
  -3   0  11       21.68       24.23      0.50 o 
  -2   0  11        0.58        0.36      0.11 o 
  -1   0  11        0.35        0.52      0.10 o 
   0   0  11        9.46        9.32      0.31 o 
   1   0  11        0.37        0.55      0.09 o 
   2   0  11       27.75       29.70      0.45 o 
  -5   1  11       21.25       23.48      0.42 o 
  -4   1  11        3.03        2.80      0.17 o 
  -3   1  11        9.17        7.38      0.27 o 
  -2   1  11       16.68       15.78      0.40 o 
  -1   1  11        7.65        9.07      0.31 o 
   2   1  11       17.14       20.91      0.38 o 
  -5   2  11        1.58        1.77      0.12 o 
  -4   2  11        1.34        1.21      0.13 o 
  -3   2  11       24.43       24.84      0.49 o 
  -2   2  11       11.87       11.36      0.35 o 
  -5   3  11        3.41        4.12      0.17 o 
  -4   3  11        4.98        5.02      0.21 o 
  -3   3  11        0.15        0.03      0.08 o 
  -4   4  11        0.68        0.43      0.07 o 
  -3   4  11        1.82        3.07      0.16 o 
  -2  -4  12       10.94       10.67      0.17 o 
  -1  -4  12        0.03        0.03      0.03 o 
  -4  -3  12        0.40        0.67      0.08 o 
  -3  -3  12        0.33        0.31      0.08 o 
  -2  -3  12        8.87        8.13      0.24 o 
  -1  -3  12       14.91       16.41      0.46 o 
   0  -3  12        3.30        2.83      0.10 o 
  -4  -2  12        2.88        2.42      0.14 o 
  -3  -2  12        6.98        9.60      0.27 o 
  -2  -2  12        0.23        0.21      0.07 o 
  -1  -2  12        0.75        0.76      0.08 o 
   0  -2  12        3.66        4.46      0.31 o 
  -4  -1  12        0.09        0.12      0.06 o 
  -3  -1  12        4.85        4.04      0.20 o 
  -2  -1  12        0.73        0.72      0.11 o 
  -1  -1  12       28.81       29.51      0.49 o 
   0  -1  12       13.51       13.98      0.56 o 
   1  -1  12        1.67        0.94      0.08 o 
  -4   0  12        0.31        0.15      0.06 o 
  -3   0  12       15.71       17.29      0.39 o 
  -2   0  12       23.69       20.82      0.43 o 
  -1   0  12        1.51        0.85      0.12 o 
   0   0  12        0.06        0.16      0.07 o 
   1   0  12       19.01       22.23      0.37 o 
  -4   1  12        0.08        0.09      0.06 o 
  -3   1  12        5.26        4.18      0.19 o 
  -2   1  12        0.55        0.79      0.10 o 
  -1   1  12       26.84       27.10      0.47 o 
  -4   2  12        2.95        2.36      0.13 o 
  -3   2  12        6.50        8.01      0.26 o 
  -2   2  12        0.27        0.20      0.08 o 
  -4   3  12        0.55        0.64      0.08 o 
  -3   3  12        0.56        0.54      0.08 o 
  -2   3  12        9.39        7.32      0.23 o 
  -2  -1  13        1.09        0.88      0.09 o 
  -3   0  13        1.90        1.56      0.11 o 
  -2   0  13        5.56        4.95      0.17 o 
  -1   0  13        1.37        1.00      0.09 o 
  -2   1  13        1.35        1.10      0.10 o 
                                                 
